# Supplementary material for: Cytokine-induced chromatin accessibility in whole blood neutrophils links to sepsis transcriptional states
Source: Front Immunol. 2026 Jun 10;17:1796580. doi: 10.3389/fimmu.2026.1796580 (PMC13290527; doi:10.3389/fimmu.2026.1796580)
Supplement: Supplementary file 2 [file Table1.xlsx]

## Sheet: Table 1 - Donor Information
Supplementary Table 1 - Donor Information
Donor	Donor_ID	Visit Date	Age at Visit	Gender	Ethnicity	Race	Height	Weight (Ib)	H/W BMI
94	RC1112	2024-12-03	27	M	Non-Hispanic or Latino	white	6'3''	208	28
99	RC1217	2025-03-11	35	F	Non-Hispanic or Latino	white	5'8"	211	30
100	RC1241	2025-03-18	29	M	Non-Hispanic or Latino	white	6'0"	240	32
101	RC1219	2025-04-08	31	F	Hispanic/Latino	Black or African American	5'4"	141	24
102	RC1080	2025-04-10	32	M	Non-Hispanic or Latino	Black or African American	5'6"	185	28
103	RC2204	2025-04-22	49	F	Non-Hispanic or Latino	white

## Sheet: Table 2 - Stimulations
Supplementary Table 2 - Stimulation Conditions
Factor	Final Concentration	Supplier	Catalog Number
PMA	250 nM	Sigma Aldrich	P8139-1MG
TNF-a	10 µg/mL	ThermoFisher	300-01A-100UG
GM-CSF	10 µg/mL	ThermoFisher	300-03-50UG
C5a	10 µg/mL	ThermoFisher	300-70-100UG
fMLP	10 µg/mL	Sigma Aldrich	F3506-50MG
IL-1B	85 ng/mL	ThermoFisher	200-01B-10UG
Combo (TNF-a, GM-CSF, C5a, fMLP, and IL-1B)	NA

## Sheet: Table 3 - Sequencing
Supplementary Table 3 - Illumina Sequencing Statistics and Samples
Donor	Sample_ID	Condition	Timepoint (mins)	replicate	Unique_reads (M)	Mapping_perc	Duplicated_reads (M)	Dup_perc	chrM_perc	Reads (M)	Average_frag_length	FRiP	annotation_Intergenic	annotation_TTS	annotation_Unassigned	annotation_exon	annotation_intron	annotation_promoter_TSS	Called_peaks
94	94_vehicle_REP1	vehicle	120	1	42.38	99.97	26.22	61.86	62.2	11.58	175.6	6.65	1771	217	17	581	3294	3857	9737
94	94_vehicle_REP2	vehicle	120	2	42.15	99.97	26.15	62.03	62.7	11.54	164.3	6.94	1912	233	19	573	3584	4085	10406
94	94_DMSO_REP1	DMSO	120	1	40.54	99.97	28.1	69.32	74.5	7.52	201.6	15.13	2559	342	11	839	4804	5081	13636
94	94_DMSO_REP2	DMSO	120	2	38.26	99.97	26.48	69.21	72.5	7.64	162.3	18.44	3596	461	11	1120	6847	6455	18490
94	94_PMA_REP1	PMA	120	1	25.32	99.98	11	43.44	42.6	11.66	147.9	22.81	4820	750	12	1764	9498	9343	26187
94	94_PMA_REP2	PMA	120	2	36.87	99.97	17.71	48.04	40.8	16.25	136.3	23.39	5901	898	13	2097	11888	10116	30913
94	94_C5A_REP1	C5A	120	1	64.19	99.97	39.1	60.92	58.7	19.41	180.7	14.86	3662	503	13	1274	7310	6621	19383
94	94_C5A_REP2	C5A	120	2	55.91	99.98	34.18	61.13	58.2	16.77	162.1	13.86	3473	481	14	1124	6823	6218	18133
94	94_fMLP_REP1	fMLP	120	1	47.91	99.97	30.78	64.25	63.6	12.22	173.4	8.28	1937	281	11	616	3765	4020	10630
94	94_fMLP_REP2	fMLP	120	2	49.31	99.98	30.38	61.6	58.9	14.16	170	8.72	2245	324	14	694	4304	4425	12006
94	94_TNFa_REP1	TNFa	120	1	43.49	99.98	25.84	59.42	58.7	13.65	143.6	12.24	3163	450	13	986	6131	6262	17005
94	94_TNFa_REP2	TNFa	120	2	52.14	99.97	30.13	57.78	54.1	17.39	156.7	10.58	3036	430	17	950	5877	5706	16016
94	94_GMCSF_REP1	GMCSF	120	1	70.1	99.97	42.87	61.15	54.3	21.06	186.9	12.47	3250	448	12	1020	6480	5281	16491
94	94_GMCSF_REP2	GMCSF	120	2	64.3	99.97	38.01	59.11	49.2	20.65	181.2	12.41	3239	436	11	998	6437	5273	16394
94	94_IL1B_REP1	IL1B	120	1	51.13	99.97	37.12	72.59	75.4	8.99	173.7	11.26	2535	326	13	779	4899	5056	13608
94	94_IL1B_REP2	IL1B	120	2	47.72	99.97	34.15	71.55	73.7	8.96	162.4	13.13	3055	392	11	979	5734	5967	16138
99	99_vehicle_REP1	vehicle	120	1	76.82	99.86	37.87	49.29	44.4	34.36	135.6	9.05	5217	695	19	1474	10213	7229	24847
99	99_vehicle_REP2	vehicle	120	2	78.75	99.83	40.95	52	48.5	33.23	128.7	9.54	5658	761	19	1594	10987	7954	26973
99	99_DMSO_REP1	DMSO	120	1	77.23	99.81	40.01	51.81	44	32.72	152.1	8.91	4689	612	18	1272	9119	6423	22133
99	99_DMSO_REP2	DMSO	120	2	79.57	99.85	39.94	50.2	43.4	35.03	161.5	10.15	4829	667	16	1439	9483	7023	23457
99	99_PMA_REP1	PMA	120	1	102.5	99.89	42.75	41.7	35	55.55	129.3	32.01	13526	1973	17	4621	27766	14284	62187
99	99_PMA_REP2	PMA	120	2	124.72	99.91	52.98	42.48	35.5	66.99	135.1	30.05	13738	2011	19	4651	28700	14125	63244
99	99_C5a_REP1	C5a	120	1	134.87	99.89	81.54	60.46	56.5	47.6	119.5	15.2	9846	1406	18	2945	19799	11583	45597
99	99_C5a_REP2	C5a	120	2	104.37	99.84	62.65	60.03	57.1	36.36	129.9	14.34	7772	1124	13	2351	15502	10317	37079
99	99_fMLP_REP1	fMLP	120	1	121.03	99.85	59.36	49.04	42.4	56.12	130.9	12.31	7812	1100	18	2385	15782	9957	37054
99	99_fMLP_REP2	fMLP	120	2	79.07	99.87	37.51	47.44	42	37.32	128.6	10.87	6201	876	17	1819	12187	8726	29826
99	99_TNFa_REP1	TNFa	120	1	71.18	99.86	36.62	51.45	48	30.3	133.3	13.24	6600	977	18	1942	13008	9077	31622
99	99_TNFa_REP2	TNFa	120	2	89.85	99.9	45.91	51.1	47.5	39.55	120.8	15	8436	1258	18	2539	16867	10818	39936
99	99_GMCSF_REP1	GMCSF	120	1	67.57	99.87	26.23	38.82	32.4	37.37	135.4	12.38	6506	903	21	1846	12940	8811	31027
99	99_GMCSF_REP2	GMCSF	120	2	73.57	99.86	31.37	42.64	35.3	37.91	147.7	12.46	6252	882	19	1832	12361	8494	29840
99	99_IL1b_REP1	IL1B	120	1	68.91	99.74	40.35	58.56	57.3	23.84	142.2	10.03	5232	702	13	1506	10219	7305	24977
99	99_IL1b_REP2	IL1B	120	2	82.65	99.85	47.91	57.97	54.8	29.69	140.4	9.48	5660	787	17	1586	11060	7792	26902
99	99_comboC_REP1	comboC	120	1	87.48	99.9	27.16	31.04	23.8	56.57	125.9	16.85	11315	1601	31	3434	22573	12474	51428
99	99_comboC_REP2	comboC	120	2	60.14	99.88	17.87	29.72	23.6	39.27	124.2	15.93	9336	1352	28	2784	18564	11457	43521
100	100_vehicle_REP1	vehicle	120	1	70.89	99.73	35.86	50.59	26.4	30.84	179.4	5.39	2803	353	12	631	5252	3098	12149
100	100_vehicle_REP2	vehicle	120	2	42.83	99.81	18.44	43.04	26.5	21.09	208.1	4.09	1518	192	10	369	2815	1754	6658
100	100_DMSO_REP1	DMSO	120	1	34.27	99.81	17.1	49.89	44.5	13.9	197.4	5.02	1707	211	12	437	3281	2480	8128
100	100_DMSO_REP2	DMSO	120	2	43.13	99.82	21.95	50.9	44	17.33	219.3	5.97	1851	227	11	549	3860	2809	9307
100	100_PMA_REP1	PMA	120	1	46	99.8	17.62	38.29	24.2	24.96	264.3	25.8	4602	728	25	2169	9820	9895	27239
100	100_PMA_REP2	PMA	120	2	32.08	99.87	10.11	31.51	24.9	19.77	180.1	24.85	5663	821	20	1893	11785	9493	29675
100	100_C5a_REP1	C5a	120	1	46.11	99.84	18.39	39.89	29.9	24.34	168.7	7.58	3592	450	10	930	7059	4272	16313
100	100_C5a_REP2	C5a	120	2	56.27	99.76	24.35	43.27	28.8	28.13	173.7	8.02	4193	492	12	1085	8181	4619	18582
100	100_fMLP_REP1	fMLP	120	1	32.42	99.78	13.08	40.35	33.3	16.49	178.2	5.23	2275	274	10	576	4337	3177	10649
100	100_fMLP_REP2	fMLP	120	2	37.44	99.71	15.68	41.89	32.7	18.64	174.3	5.29	2494	300	10	636	4806	3341	11587
100	100_TNFa_REP1	TNFa	120	1	32.39	99.74	15.37	47.45	41.9	13.85	181.7	5.44	1884	224	10	511	3744	3041	9414
100	100_TNFa_REP2	TNFa	120	2	61.35	99.79	30.79	50.19	40.3	25.99	195.9	7.86	3236	408	11	843	6401	4315	15214
100	100_GMCSF_REP1	GMCSF	120	1	46.68	99.8	21.33	45.7	36.5	21.45	201.7	4.3	1797	217	11	466	3429	2238	8158
100	100_GMCSF_REP2	GMCSF	120	2	36.77	99.8	15.87	43.17	37.1	17.56	187.3	4.05	1601	206	10	414	3140	2245	7616
100	100_comboC_REP1	comboC	120	1	63.39	99.82	24.16	38.12	30.2	35.02	181.8	12.22	5447	777	17	1625	11316	7186	26368
100	100_comboC_REP2	comboC	120	2	39.18	99.81	14.36	36.65	30.7	21.63	185.6	10.06	3575	502	13	1083	7271	5512	17956
100	100_IL1b_REP1	IL1b	120	1	17.68	99.75	7.28	41.19	37.1	8.29	181.1	3.74	1081	122	12	253	2039	1732	5239
100	100_IL1b_REP2	IL1b	120	2	57.61	99.73	30.42	52.8	36.5	23.08	173.6	7.78	3802	467	12	947	7421	4568	17217
101	101_vehicle_REP1	vehicle	120	1	28.57	99.84	13.12	45.94	41.4	12.5	183.5	3.98	1433	162	13	390	2758	2096	6852
101	101_vehicle_REP2	vehicle	120	2	33.36	99.81	16.04	48.09	42.3	14.2	168.3	4.91	2122	259	14	563	4160	3049	10167
101	101_DMSO_REP1	DMSO	120	1	22.81	99.85	11.17	48.98	47.7	8.78	219.7	3.67	897	107	9	267	1722	1276	4278
101	101_DMSO_REP2	DMSO	120	2	37.11	99.77	17.96	48.38	41.9	15.53	190.3	5.9	2233	263	13	592	4341	2616	10058
101	101_PMA_REP1	PMA	120	1	23.15	99.83	6.28	27.12	20.2	15.08	172.7	25.16	5385	776	13	1817	11315	8712	28018
101	101_PMA_REP2	PMA	120	2	37.78	99.82	10.15	26.86	15.9	25.35	173.6	26.92	7178	1081	14	2444	15519	9872	36108
101	101_C5a_REP1	C5a	120	1	54.28	99.82	26.9	49.56	41	22.59	213.3	8.26	3112	363	9	817	6139	3389	13829
101	101_C5a_REP2	C5a	120	2	44.27	99.81	22.27	50.31	44.3	17.85	198.3	7.41	2529	294	10	681	5013	3076	11603
101	101_fMLP_REP1	fMLP	120	1	48.54	99.81	25.13	51.77	46.7	18.67	228.1	7.5	2467	300	9	692	4928	2954	11350
101	101_fMLP_REP2	fMLP	120	2	34.34	99.83	16.26	47.36	42.1	14.36	213.1	6.32	2014	230	10	529	3883	2440	9106
101	101_TNFa_REP1	TNFa	120	1	53.12	99.83	27.42	51.62	41.9	20.98	212.8	9.29	3322	416	10	900	6895	3862	15405
101	101_TNFa_REP2	TNFa	120	2	34.58	99.82	16.64	48.13	41.9	14.03	237.3	7.27	2128	264	9	595	4280	2701	9977
101	101_GMCSF_REP1	GMCSF	120	1	66.2	99.83	28.05	42.37	29.3	33.92	165	10.5	5132	639	19	1478	10377	6676	24321
101	101_GMCSF_REP2	GMCSF	120	2	58.82	99.77	25.27	42.96	29.6	29.5	176.6	9.73	4596	594	19	1313	9245	6224	21991
101	101_comboC_REP1	comboC	120	1	97.3	99.82	29.96	30.79	16.3	62.76	166.2	18.21	8977	1229	30	2722	18499	9863	41320
101	101_comboC_REP2	comboC	120	2	18.33	99.8	4.11	22.4	16.4	12.75	151	12.67	3523	483	15	972	6742	5791	17526
101	101_IL1b_REP1	IL1b	120	1	41.61	99.87	16.68	40.09	29.8	21.35	218.6	7.1	2484	311	14	709	5026	3506	12050
101	101_IL1b_REP2	IL1b	120	2	46.33	99.85	19.4	41.87	27	23.15	235.2	6.94	2461	303	14	688	4919	3338	11723
103	103_vehicle_REP1	vehicle	120	1	56.5	99.8	38.18	67.58	58.9	13.76	182	11.18	3273	427	10	932	6420	5414	16476
103	103_vehicle_REP2	vehicle	120	2	29.81	99.81	17.8	59.7	61.5	8.59	183.8	10.82	2489	320	9	712	4953	4499	12982
103	103_DMSO_REP1	DMSO	120	1	66.19	99.83	47.68	72.04	69.6	13.14	203.3	9.4	2438	325	9	737	4805	4407	12721
103	103_DMSO_REP2	DMSO	120	2	62.6	99.83	44.15	70.53	68.6	13.42	188.3	10.6	2895	387	11	903	5693	5067	14956
103	103_PMA_REP1	PMA	120	1	32.69	99.87	15.07	46.09	44.2	15.04	145.9	30.18	6626	981	15	2122	13371	10526	33641
103	103_PMA_REP2	PMA	120	2	32.23	99.88	14.64	45.43	43.4	14.94	156.7	29.13	5554	834	11	1981	11549	9914	29843
103	103_C5a_REP1	C5a	120	1	55.73	99.81	34.82	62.49	52.2	16.36	195.6	8.47	2600	358	11	762	5078	3846	12655
103	103_C5a_REP2	C5a	120	2	40.41	99.83	23.66	58.56	52.7	12.29	274.9	7.03	1668	220	8	529	3297	2622	8344
103	103_fMLP_REP1	fMLP	120	1	58.2	99.85	34.14	58.67	52.2	19.04	227.3	8.94	2729	345	9	827	5439	3855	13204
103	103_fMLP_REP2	fMLP	120	2	60.63	99.84	36.73	60.58	50.8	19.18	202.2	9.07	2862	386	9	858	5707	4151	13973
103	103_TNFa_REP1	TNFa	120	1	39.53	99.9	23.33	59.02	54.5	12.26	204.1	8.48	2072	265	9	595	4140	3365	10446
103	103_TNFa_REP2	TNFa	120	2	65.14	99.85	43.42	66.65	53.6	16.9	201.7	9.57	2680	363	8	771	5326	4073	13221
103	103_GMCSF_REP1	GMCSF	120	1	68.96	99.82	41.64	60.39	47.6	22.57	186.3	12.51	3949	538	9	1185	8167	5652	19500
103	103_GMCSF_REP2	GMCSF	120	2	54.45	99.76	32.11	58.96	48.1	18.18	173.6	11.68	3808	496	13	1080	7646	5538	18581
103	103_comboC_REP1	comboC	120	1	64.6	99.85	31.81	49.24	37.4	28.43	194.1	14.87	4572	626	12	1508	9569	6786	23073
103	103_comboC_REP2	comboC	120	2	50.21	99.81	23.4	46.61	36.8	23.24	166.5	14.94	5325	728	13	1546	10621	7521	25754
103	103_IL1b_REP1	IL1b	120	1	69.39	99.86	42.99	61.96	52.2	21.43	201	11.03	3491	451	10	997	6770	4844	16563
103	103_IL1b_REP2	IL1b	120	2	69.61	99.82	42.68	61.32	52.9	21.99	186.6	11.38	3838	481	8	1045	7664	5218	18254

## Sheet: Table 4 - PMA_Combo DARs
Supplementary Table 4 - PMA and Combo DARs
Chr	Start	End	Peak	baseMean	log2FoldChange	lfcSE	stat	pvalue	padj	negLogPadj	Nearest Gene	increased_in	Comparison
chr20	49281097	49281959	Interval_71077	172.203	3.63552	0.108429	33.529	1.81948e-246	5.66733e-242	241.247	SNORD12	vehicle	vehicle_vs_PMA
chr8	55939311	55940330	Interval_116849	134.609	3.44466	0.111658	30.8502	5.56384e-209	8.66513e-205	204.062	SNORA1B	vehicle	vehicle_vs_PMA
chr7	105447736	105448773	Interval_112539	135.178	4.28424	0.138932	30.837	8.36756e-209	8.68776e-205	204.061	SRPK2	vehicle	vehicle_vs_PMA
chr10	12243348	12244411	Interval_12873	127.044	3.59808	0.120936	29.7519	1.63669e-194	1.27449e-190	189.895	CDC123	vehicle	vehicle_vs_PMA
chr19	41637330	41639280	Interval_56421	126.995	3.38469	0.117154	28.8909	1.55262e-183	9.67218e-180	179.014	DNAJC19P3	vehicle	vehicle_vs_PMA
chr6	18400389	18401706	Interval_100728	180.759	3.29541	0.114626	28.7492	9.28109e-182	4.81812e-178	177.317	LOC124901544	vehicle	vehicle_vs_PMA
chr12	26470935	26472316	Interval_25545	148.913	4.1572	0.145886	28.4962	1.30408e-178	5.80279e-175	174.236	RNA5SP354	vehicle	vehicle_vs_PMA
chr5	56414996	56416280	Interval_93110	186.71	3.69318	0.131298	28.1283	4.42221e-174	1.72179e-170	169.764	HMGN1P17	vehicle	vehicle_vs_PMA
chr10	71753325	71753951	Interval_15480	144.905	3.46514	0.124243	27.8901	3.51575e-171	1.21676e-167	166.915	C10orf105	vehicle	vehicle_vs_PMA
chr20	1491089	1492688	Interval_68853	100.83	3.67175	0.13192	27.8333	1.71809e-170	5.35149e-167	166.272	SIRPB2	vehicle	vehicle_vs_PMA
chr16	68005678	68006521	Interval_45307	143.647	3.46688	0.125236	27.6827	1.12862e-168	3.19584e-165	164.495	KARS1P3	vehicle	vehicle_vs_PMA
chr2	197152113	197153982	Interval_66603	151.151	2.51807	0.0911349	27.6301	4.83978e-168	1.25625e-164	163.901	ANKRD44-AS1	vehicle	vehicle_vs_PMA
chr14	77076021	77077072	Interval_37461	125.447	5.76583	0.211099	27.3134	2.94212e-164	7.04932e-161	160.152	LINC02289	vehicle	vehicle_vs_PMA
chr19	40465574	40466819	Interval_56316	313.078	-2.37766	0.0890863	-26.6894	6.24882e-157	1.39027e-153	152.857	BLVRB	PMA	vehicle_vs_PMA
chr20	32051075	32053425	Interval_70010	85.985	3.07731	0.115354	26.677	8.70552e-157	1.80773e-153	152.743	HCK	vehicle	vehicle_vs_PMA
chr16	67998703	68000788	Interval_45306	219.083	3.18572	0.120027	26.5418	3.19636e-155	6.22252e-152	151.206	KARS1P3	vehicle	vehicle_vs_PMA
chr18	3016421	3017334	Interval_51415	123.92	3.14847	0.121437	25.9268	3.32072e-148	6.08434e-145	144.216	LPIN2	vehicle	vehicle_vs_PMA
chr6	5698983	5700002	Interval_99644	70.3579	3.74597	0.144589	25.9078	5.44247e-148	9.41789e-145	144.026	LOC101927950	vehicle	vehicle_vs_PMA
chr10	71756449	71757358	Interval_15481	110.15	3.32929	0.129322	25.7443	3.73663e-146	6.12572e-143	142.213	VSIR	vehicle	vehicle_vs_PMA
chr10	71726872	71728680	Interval_15473	150.108	2.16166	0.0843053	25.6409	5.3382e-145	8.31372e-142	141.08	C10orf105	vehicle	vehicle_vs_PMA
chr10	27464438	27465707	Interval_13693	140.743	2.41328	0.095038	25.3928	3.03039e-142	4.49478e-139	138.347	RAB18	vehicle	vehicle_vs_PMA
chr17	41498188	41498878	Interval_48561	101.706	3.43908	0.135755	25.333	1.38343e-141	1.95869e-138	137.708	KRT13	vehicle	vehicle_vs_PMA
chr16	10846483	10847680	Interval_43295	70.1696	4.45643	0.176591	25.2358	1.61997e-140	2.19386e-137	136.659	LOC729945	vehicle	vehicle_vs_PMA
chr10	46079985	46081541	Interval_14503	94.1824	5.00484	0.198663	25.1926	4.82891e-140	6.01643e-137	136.221	RPL23AP61	vehicle	vehicle_vs_PMA
chr2	16622560	16623197	Interval_58338	69.495	3.54935	0.140884	25.1934	4.72657e-140	6.01643e-137	136.221	CYRIA	vehicle	vehicle_vs_PMA
chr13	51836372	51838031	Interval_32638	72.5411	4.39737	0.177926	24.7145	7.46256e-135	8.94015e-132	131.049	CCDC70	vehicle	vehicle_vs_PMA
chr7	105345240	105347122	Interval_112525	152.654	3.21509	0.130411	24.6535	3.37888e-134	3.89797e-131	130.409	LOC124901716	vehicle	vehicle_vs_PMA
chr20	32062403	32064061	Interval_70014	116.067	2.92299	0.11875	24.6147	8.78952e-134	9.77771e-131	130.01	HCK	vehicle	vehicle_vs_PMA
chr6	31214822	31216730	Interval_101350	250.382	3.43238	0.139877	24.5386	5.72225e-133	6.14609e-130	129.211	HCG27	vehicle	vehicle_vs_PMA
chr19	2168214	2169506	Interval_54059	320.861	-2.3465	0.0956916	-24.5215	8.71489e-133	9.04838e-130	129.043	DOT1L	PMA	vehicle_vs_PMA
chr6	158666687	158667798	Interval_107491	206.853	3.32149	0.13549	24.5147	1.03053e-132	1.03545e-129	128.985	SYTL3	vehicle	vehicle_vs_PMA
chr17	77124100	77124909	Interval_50675	86.9137	3.0061	0.122975	24.4449	5.70032e-132	5.54855e-129	128.256	SEC14L1	vehicle	vehicle_vs_PMA
chr13	48236096	48237507	Interval_32254	139.06	2.82113	0.115887	24.3437	6.75948e-131	6.38013e-128	127.195	ITM2B	vehicle	vehicle_vs_PMA
chr17	64337258	64338179	Interval_49795	59.57	5.4227	0.223635	24.248	6.94151e-130	6.35924e-127	126.197	RPL31P57	vehicle	vehicle_vs_PMA
chr1	21582786	21583462	Interval_1018	91.6482	5.9089	0.243791	24.2376	8.93462e-130	7.9513e-127	126.1	LINC02596	vehicle	vehicle_vs_PMA
chr19	57798455	57800240	Interval_57601	161.188	3.86204	0.159368	24.2335	9.86457e-130	8.53505e-127	126.069	ZNF552	vehicle	vehicle_vs_PMA
chr2	218155537	218156677	Interval_67539	117.751	4.58256	0.189182	24.2231	1.27184e-129	1.07068e-126	125.97	CXCR1	vehicle	vehicle_vs_PMA
chr1	40394593	40398007	Interval_2223	385.872	1.74783	0.0724588	24.1216	1.48214e-128	1.18374e-125	124.927	SMAP2	vehicle	vehicle_vs_PMA
chr1	40394593	40398007	Interval_2224	385.872	1.74783	0.0724588	24.1216	1.48214e-128	1.18374e-125	124.927	SMAP2	vehicle	vehicle_vs_PMA
chr1	208538194	208539778	Interval_10181	328.637	4.68871	0.19456	24.0991	2.55472e-128	1.98936e-125	124.701	LOC107985460	vehicle	vehicle_vs_PMA
chr7	157352339	157353659	Interval_114774	119.784	2.84179	0.118142	24.054	7.57682e-128	5.75616e-125	124.24	DNAJB6	vehicle	vehicle_vs_PMA
chr16	12529259	12530805	Interval_43461	85.0049	4.10371	0.171047	23.9917	3.39484e-127	2.51768e-124	123.599	LOC124903644	vehicle	vehicle_vs_PMA
chr12	49221946	49223068	Interval_26546	74.2562	4.49857	0.187581	23.9821	4.27859e-127	3.09929e-124	123.509	TUBA1A	vehicle	vehicle_vs_PMA
chr11	65362285	65363123	Interval_20915	61.4167	3.59974	0.150611	23.9009	2.99951e-126	2.12338e-123	122.673	TIGD3	vehicle	vehicle_vs_PMA
chr3	132282408	132284315	Interval_81034	142.667	3.78096	0.158422	23.8664	6.84688e-126	4.73926e-123	122.324	LOC124906374	vehicle	vehicle_vs_PMA
chr14	50967205	50968709	Interval_35892	71.4317	4.36014	0.182791	23.8532	9.3798e-126	6.35135e-123	122.197	LOC400212	vehicle	vehicle_vs_PMA
chr12	104465183	104465755	Interval_29515	63.5948	3.49497	0.146669	23.829	1.67225e-125	1.10824e-122	121.955	CHST11	vehicle	vehicle_vs_PMA
chr14	69013715	69014536	Interval_36894	115.446	3.28415	0.138116	23.7781	5.62334e-125	3.64908e-122	121.438	RPS29P1	vehicle	vehicle_vs_PMA
chr19	51138583	51139997	Interval_57140	117.111	2.92702	0.123141	23.7696	6.8903e-125	4.37998e-122	121.359	LOC124904749	vehicle	vehicle_vs_PMA
chr10	35450812	35451751	Interval_14206	112.888	3.67638	0.15476	23.7554	9.6698e-125	6.0239e-122	121.22	LOC124902410	vehicle	vehicle_vs_PMA
chr11	10605862	10607203	Interval_18880	190.117	3.00205	0.126894	23.658	9.76779e-124	5.96563e-121	120.224	LYVE1	vehicle	vehicle_vs_PMA
chr7	139828637	139831116	Interval_113927	264.251	2.39263	0.1015	23.5726	7.35976e-123	4.32532e-120	119.364	TBXAS1	vehicle	vehicle_vs_PMA
chr7	139828637	139831116	Interval_113928	264.251	2.39263	0.1015	23.5726	7.35976e-123	4.32532e-120	119.364	TBXAS1	vehicle	vehicle_vs_PMA
chr12	49230522	49231366	Interval_26547	75.8037	3.84106	0.163395	23.5078	3.39279e-122	1.95701e-119	118.708	TUBA1C	vehicle	vehicle_vs_PMA
chr16	12458363	12459997	Interval_43455	69.8967	2.79066	0.119218	23.4081	3.53136e-121	1.99991e-118	117.699	LOC124903644	vehicle	vehicle_vs_PMA
chr1	36034315	36035486	Interval_1962	74.2926	3.09937	0.132502	23.3911	5.26487e-121	2.92839e-118	117.533	LOC105378647	vehicle	vehicle_vs_PMA
chr12	7948468	7949637	Interval_24543	146.99	3.07481	0.13186	23.3188	2.8597e-120	1.5627e-117	116.806	SLC2A3	vehicle	vehicle_vs_PMA
chr2	174522282	174523105	Interval_65514	80.8004	3.93171	0.168741	23.3002	4.40907e-120	2.36782e-117	116.626	LOC124906096	vehicle	vehicle_vs_PMA
chr20	49287106	49288302	Interval_71078	84.8443	3.01309	0.129375	23.2896	5.64589e-120	2.98065e-117	116.526	SNORD12	vehicle	vehicle_vs_PMA
chr3	129916969	129917565	Interval_80961	133.355	5.00543	0.214929	23.2888	5.75795e-120	2.98914e-117	116.524	TMCC1-DT	vehicle	vehicle_vs_PMA
chr9	77944396	77946505	Interval_122995	126.997	2.71735	0.116759	23.2731	8.30088e-120	4.23862e-117	116.373	LOC107987081	vehicle	vehicle_vs_PMA
chr6	6711493	6713312	Interval_99712	78.3443	2.96247	0.127366	23.2596	1.1384e-119	5.71918e-117	116.243	LOC101928004	vehicle	vehicle_vs_PMA
chr3	132317028	132318248	Interval_81038	77.3493	3.61899	0.155935	23.2083	3.75718e-119	1.8576e-116	115.731	ACP3	vehicle	vehicle_vs_PMA
chr6	34284321	34285841	Interval_101626	73.0865	3.31369	0.143604	23.0751	8.23283e-118	4.00682e-115	114.397	RPL35P2	vehicle	vehicle_vs_PMA
chr3	46242021	46242963	Interval_77733	87.0794	3.31663	0.143822	23.0607	1.14795e-117	5.50096e-115	114.26	CCR3	vehicle	vehicle_vs_PMA
chr1	26831192	26832218	Interval_1432	88.7008	2.97871	0.129338	23.0305	2.30693e-117	1.08873e-114	113.963	ZDHHC18	vehicle	vehicle_vs_PMA
chr17	68490829	68491955	Interval_50090	62.236	4.08217	0.177256	23.0298	2.34317e-117	1.08933e-114	113.963	PRKAR1A	vehicle	vehicle_vs_PMA
chr9	124223013	124223774	Interval_125056	55.7715	3.38007	0.146888	23.0112	3.60156e-117	1.64972e-114	113.783	LOC613206	vehicle	vehicle_vs_PMA
chr1	158818478	158820571	Interval_6952	283.844	3.26357	0.141937	22.9932	5.45337e-117	2.46176e-114	113.609	OR10AA1P	vehicle	vehicle_vs_PMA
chr2	207166816	207168253	Interval_67151	149.531	2.72902	0.118904	22.9515	1.42437e-116	6.33805e-114	113.198	MIR7845	vehicle	vehicle_vs_PMA
chr11	65289829	65293093	Interval_20902	205.956	2.67977	0.116888	22.926	2.56037e-116	1.11525e-113	112.953	LOC105369344	vehicle	vehicle_vs_PMA
chr6	132742410	132742902	Interval_105840	93.0264	4.7629	0.207754	22.9257	2.57795e-116	1.11525e-113	112.953	VNN3P	vehicle	vehicle_vs_PMA
chr14	96948809	96950568	Interval_38289	150.595	5.29386	0.231653	22.8526	1.37797e-115	5.87959e-113	112.231	LINC00618	vehicle	vehicle_vs_PMA
chr12	697303	698665	Interval_24091	103.714	3.00733	0.131868	22.8056	4.03139e-115	1.69689e-112	111.77	LOC101929432	vehicle	vehicle_vs_PMA
chr11	121450228	121450843	Interval_23515	101.87	2.63852	0.115741	22.7967	4.94181e-115	2.05237e-112	111.688	SORL1	vehicle	vehicle_vs_PMA
chr13	48143901	48145022	Interval_32230	144.571	2.61325	0.114849	22.7538	1.31448e-114	5.38731e-112	111.269	POLR2KP2	vehicle	vehicle_vs_PMA
chr1	161506438	161507534	Interval_7274	226.372	3.02673	0.133265	22.7121	3.40053e-114	1.37558e-111	110.862	FCGR2A	vehicle	vehicle_vs_PMA
chr8	23119357	23122294	Interval_115626	158.837	4.5953	0.20342	22.5902	5.41251e-113	2.1614e-110	109.665	TNFRSF10C	vehicle	vehicle_vs_PMA
chr2	218144887	218146058	Interval_67535	95.519	4.94773	0.219534	22.5375	1.78177e-112	7.02515e-110	109.153	CXCR2	vehicle	vehicle_vs_PMA
chr2	16656832	16658588	Interval_58347	95.6376	2.57276	0.114207	22.5272	2.24639e-112	8.74631e-110	109.058	CYRIA	vehicle	vehicle_vs_PMA
chr22	36873647	36875018	Interval_74568	181.735	2.8747	0.127623	22.5249	2.36739e-112	9.10363e-110	109.041	NCF4-AS1	vehicle	vehicle_vs_PMA
chr15	91861071	91861993	Interval_42345	82.594	3.24223	0.144078	22.5033	3.8547e-112	1.46422e-109	108.834	SLCO3A1	vehicle	vehicle_vs_PMA
chr2	38622144	38622795	Interval_59393	72.558	2.56391	0.113949	22.5006	4.09552e-112	1.53695e-109	108.813	HNRNPLL	vehicle	vehicle_vs_PMA
chr4	152662790	152664704	Interval_90042	176.644	3.25261	0.144808	22.4616	9.86575e-112	3.65831e-109	108.437	TMEM154	vehicle	vehicle_vs_PMA
chr10	48576710	48577646	Interval_14563	110.402	3.2813	0.146252	22.4359	1.75547e-111	6.43287e-109	108.192	ARHGAP22-IT1	vehicle	vehicle_vs_PMA
chr1	33334802	33335476	Interval_1869	88.8658	3.27487	0.146092	22.4165	2.71527e-111	9.83433e-109	108.007	RN7SKP16	vehicle	vehicle_vs_PMA
chr1	109615693	109616794	Interval_5249	316.798	2.99424	0.134076	22.3324	1.78906e-110	6.40525e-108	107.193	GNAT2	vehicle	vehicle_vs_PMA
chr4	77126633	77127594	Interval_87003	115.464	3.48177	0.15605	22.3119	2.83037e-110	1.00182e-107	106.999	LOC339966	vehicle	vehicle_vs_PMA
chr17	59729030	59730339	Interval_49529	86.4301	3.38685	0.151926	22.2927	4.34809e-110	1.52174e-107	106.818	VMP1	vehicle	vehicle_vs_PMA
chr22	19108731	19110205	Interval_73715	229.569	2.11858	0.0951051	22.2763	6.27874e-110	2.173e-107	106.663	LOC124905078	vehicle	vehicle_vs_PMA
chr2	218125130	218126376	Interval_67528	91.346	3.53636	0.159068	22.2317	1.69506e-109	5.80193e-107	106.236	CXCR2	vehicle	vehicle_vs_PMA
chr16	48433918	48434856	Interval_44550	82.7409	4.1383	0.186296	22.2135	2.541e-109	8.60295e-107	106.065	LOC100526838	vehicle	vehicle_vs_PMA
chr20	5145779	5147660	Interval_69174	76.8339	3.65882	0.164807	22.2006	3.38818e-109	1.13479e-106	105.945	CDS2	vehicle	vehicle_vs_PMA
chrX	45191103	45192041	Interval_127722	52.3272	3.45418	0.155758	22.1766	5.77247e-109	1.91277e-106	105.718	DIPK2B	vehicle	vehicle_vs_PMA
chr17	78442509	78443381	Interval_50839	153.607	-3.75171	0.169278	-22.1629	7.82889e-109	2.56689e-106	105.591	DNAH17-AS1	PMA	vehicle_vs_PMA
chr17	64377791	64378354	Interval_49802	44.8306	5.10097	0.230368	22.1427	1.22594e-108	3.97767e-106	105.4	PECAM1	vehicle	vehicle_vs_PMA
chr16	68041733	68042563	Interval_45313	70.3947	3.89084	0.175893	22.1205	2.00799e-108	6.44793e-106	105.191	DUS2	vehicle	vehicle_vs_PMA
chr1	205311207	205311939	Interval_9871	64.5898	3.04627	0.137785	22.1089	2.59569e-108	8.25006e-106	105.084	NUAK2	vehicle	vehicle_vs_PMA
chr4	37864680	37866487	Interval_85648	113.859	3.35376	0.151882	22.0814	4.76995e-108	1.50075e-105	104.824	HNRNPRP3	vehicle	vehicle_vs_PMA
chr11	75891275	75892819	Interval_21614	90.4077	2.84381	0.128874	22.0666	6.61973e-108	2.06191e-105	104.686	PPP1R1AP1	vehicle	vehicle_vs_PMA
chr1	65055415	65056632	Interval_3307	108.631	3.60275	0.163296	22.0627	7.2159e-108	2.22535e-105	104.653	MIR3671	vehicle	vehicle_vs_PMA
chr14	64698623	64699550	Interval_36601	130.985	3.10427	0.140841	22.041	1.16535e-107	3.55865e-105	104.449	PLEKHG3	vehicle	vehicle_vs_PMA
chr10	46298658	46299798	Interval_14519	54.9832	3.57538	0.162712	21.9737	5.14142e-107	1.55481e-104	103.808	ANTXRL	vehicle	vehicle_vs_PMA
chr5	175670566	175671739	Interval_99023	56.813	4.2569	0.193807	21.9646	6.27457e-107	1.87923e-104	103.726	HRH2	vehicle	vehicle_vs_PMA
chr7	36265398	36266269	Interval_109732	93.3705	3.60233	0.164269	21.9295	1.3597e-106	4.03351e-104	103.394	KIAA0895	vehicle	vehicle_vs_PMA
chr22	24145973	24146832	Interval_74005	66.4939	2.94957	0.134544	21.9227	1.57679e-106	4.59009e-104	103.338	SUSD2	vehicle	vehicle_vs_PMA
chr4	119369474	119372118	Interval_88859	239.046	3.29797	0.150435	21.9228	1.57295e-106	4.59009e-104	103.338	RNU4-33P	vehicle	vehicle_vs_PMA
chr11	121448274	121449691	Interval_23514	178.493	2.14562	0.0979044	21.9155	1.85012e-106	5.33589e-104	103.273	SORL1	vehicle	vehicle_vs_PMA
chr4	99821529	99822462	Interval_87933	215.031	3.40165	0.155526	21.8719	4.81453e-106	1.37581e-103	102.861	DAPP1	vehicle	vehicle_vs_PMA
chr11	118184662	118185443	Interval_23288	51.9639	4.58755	0.21023	21.8216	1.44691e-105	4.09713e-103	102.388	SCN2B	vehicle	vehicle_vs_PMA
chr10	71778430	71778815	Interval_15489	51.614	5.00974	0.229682	21.8116	1.80169e-105	5.05577e-103	102.296	VSIR	vehicle	vehicle_vs_PMA
chr3	39152330	39153105	Interval_77282	237.042	-3.23536	0.148633	-21.7674	4.72708e-105	1.31464e-102	101.881	CSRNP1	PMA	vehicle_vs_PMA
chr2	88599222	88600628	Interval_61758	143.443	-3.29865	0.151957	-21.7079	1.72859e-104	4.76478e-102	101.322	EIF2AK3	PMA	vehicle_vs_PMA
chr1	150777035	150778141	Interval_6368	68.3604	3.44933	0.159782	21.5877	2.34169e-103	6.39816e-101	100.194	LOC100132571	vehicle	vehicle_vs_PMA
chr14	93073128	93074864	Interval_38104	158.915	2.86027	0.132649	21.5627	4.02559e-103	1.09034e-100	99.9624	ITPK1-AS1	vehicle	vehicle_vs_PMA
chrX	17526802	17528874	Interval_126836	101.579	5.14135	0.238992	21.5126	1.1855e-102	3.18326e-100	99.4971	LOC101928389	vehicle	vehicle_vs_PMA
chr17	64331472	64332550	Interval_49794	64.2788	4.48106	0.208405	21.5017	1.50237e-102	3.99963e-100	99.398	RPL31P57	vehicle	vehicle_vs_PMA
chr17	80092325	80093547	Interval_50941	94.5152	3.21883	0.15024	21.4245	7.89194e-102	2.0832e-99	98.6813	MIR1268B	vehicle	vehicle_vs_PMA
chr11	118214020	118214886	Interval_23296	87.421	3.57835	0.167119	21.4121	1.03159e-101	2.70017e-99	98.5686	JAML	vehicle	vehicle_vs_PMA
chr11	126311316	126312283	Interval_23743	90.4947	2.63051	0.122954	21.3942	1.5125e-101	3.92595e-99	98.4061	DCPS	vehicle	vehicle_vs_PMA
chr1	169706439	169707635	Interval_7657	134.811	3.31091	0.154852	21.381	2.00572e-101	5.16316e-99	98.2871	SELL	vehicle	vehicle_vs_PMA
chr14	81518983	81520592	Interval_37580	160.077	3.22541	0.151083	21.3486	4.01949e-101	1.01881e-98	97.9919	SEL1L	vehicle	vehicle_vs_PMA
chr22	29541905	29542651	Interval_74205	48.158	4.18109	0.195849	21.3485	4.02318e-101	1.01881e-98	97.9919	THOC5	vehicle	vehicle_vs_PMA
chr19	46733334	46734643	Interval_56790	77.5783	2.73944	0.128539	21.3121	8.77393e-101	2.20395e-98	97.6568	STRN4	vehicle	vehicle_vs_PMA
chr22	42397238	42397911	Interval_75048	80.5581	2.69539	0.126517	21.3046	1.02976e-100	2.566e-98	97.5907	LOC124905126	vehicle	vehicle_vs_PMA
chr12	104749006	104750708	Interval_29572	92.283	2.87567	0.135071	21.29	1.40514e-100	3.47359e-98	97.4592	MIR3922	vehicle	vehicle_vs_PMA
chr2	20424541	20425761	Interval_58430	88.8192	2.98833	0.140676	21.2426	3.86058e-100	9.46845e-98	97.0237	LOC105373465	vehicle	vehicle_vs_PMA
chr15	30978956	30980245	Interval_39078	96.9192	3.75	0.176538	21.2419	3.9188e-100	9.53615e-98	97.0206	MTMR10	vehicle	vehicle_vs_PMA
chr1	169604627	169605596	Interval_7640	157.045	2.66197	0.125361	21.2344	4.59514e-100	1.10953e-97	96.9549	F5	vehicle	vehicle_vs_PMA
chr2	130985291	130986137	Interval_63402	82.3643	4.76187	0.224325	21.2275	5.31986e-100	1.27464e-97	96.8946	SMIM39	vehicle	vehicle_vs_PMA
chr1	161630694	161631606	Interval_7306	52.0338	3.67922	0.173415	21.2163	6.7519e-100	1.60541e-97	96.7944	FCGR3B	vehicle	vehicle_vs_PMA
chr1	153389525	153391407	Interval_6528	86.634	3.2418	0.152843	21.2101	7.70947e-100	1.8192e-97	96.7401	S100A8	vehicle	vehicle_vs_PMA
chr4	6941652	6942989	Interval_84712	169.497	2.18872	0.103257	21.1969	1.0206e-99	2.3902e-97	96.6216	TBC1D14	vehicle	vehicle_vs_PMA
chr18	11882718	11883768	Interval_51751	92.0808	3.11764	0.147377	21.1542	2.52208e-99	5.86252e-97	96.2319	LOC124904252	vehicle	vehicle_vs_PMA
chr17	63665383	63666856	Interval_49712	58.2758	3.49046	0.165039	21.1494	2.79629e-99	6.45177e-97	96.1903	MAP3K3	vehicle	vehicle_vs_PMA
chr5	56685148	56687103	Interval_93146	98.5011	3.17892	0.150491	21.1236	4.82951e-99	1.1061e-96	95.9562	C5orf67	vehicle	vehicle_vs_PMA
chr7	130912463	130913911	Interval_113513	235.161	-1.76955	0.0838544	-21.1026	7.52441e-99	1.71073e-96	95.7668	LINC00513	PMA	vehicle_vs_PMA
chr6	167090149	167091622	Interval_107859	139.041	2.1907	0.103822	21.1005	7.86599e-99	1.77543e-96	95.7507	CCR6	vehicle	vehicle_vs_PMA
chr1	158812428	158813692	Interval_6950	149.113	4.0618	0.192554	21.0943	8.96682e-99	2.00934e-96	95.6969	OR10AA1P	vehicle	vehicle_vs_PMA
chr5	178683437	178684746	Interval_99223	53.3181	3.59274	0.170866	21.0267	3.73944e-98	8.31973e-96	95.0799	VN2R2P	vehicle	vehicle_vs_PMA
chr22	17106194	17107829	Interval_73647	95.6837	3.08465	0.146907	20.9973	6.94455e-98	1.53411e-95	94.8141	RPL31P62	vehicle	vehicle_vs_PMA
chr16	87953535	87954638	Interval_46174	101.175	2.57089	0.122597	20.9702	1.22771e-97	2.69301e-95	94.5698	BANP	vehicle	vehicle_vs_PMA
chr16	28163285	28164568	Interval_44049	145.462	3.21492	0.153426	20.9542	1.7176e-97	3.74124e-95	94.427	LOC124900376	vehicle	vehicle_vs_PMA
chr5	74537723	74538906	Interval_93925	95.6298	3.69204	0.176414	20.9282	2.96282e-97	6.40874e-95	94.1932	LINC01331	vehicle	vehicle_vs_PMA
chr6	24951452	24952683	Interval_100907	317.439	2.54224	0.121646	20.8987	5.50164e-97	1.18183e-94	93.9274	MTCO2P33	vehicle	vehicle_vs_PMA
chr4	128912357	128913904	Interval_89219	183.323	3.81823	0.182717	20.897	5.707e-97	1.21755e-94	93.9145	JADE1	vehicle	vehicle_vs_PMA
chrX	66011661	66014351	Interval_128221	201.817	2.81202	0.134739	20.8701	1.0009e-96	2.12081e-94	93.6735	MIR223HG	vehicle	vehicle_vs_PMA
chr19	43646247	43649367	Interval_56557	110.839	-3.73361	0.179129	-20.8432	1.7581e-96	3.70008e-94	93.4318	CADM4	PMA	vehicle_vs_PMA
chr17	29721913	29724186	Interval_47797	368.52	1.75094	0.0840429	20.8339	2.13546e-96	4.46411e-94	93.3503	RPL21P123	vehicle	vehicle_vs_PMA
chr5	39176792	39178626	Interval_92433	212.199	1.62427	0.0781618	20.7809	6.44879e-96	1.33911e-93	92.8732	GOLGA5P1	vehicle	vehicle_vs_PMA
chr2	70523503	70524752	Interval_61133	78.0039	2.3621	0.113819	20.7532	1.14728e-95	2.36659e-93	92.6259	LOC124907824	vehicle	vehicle_vs_PMA
chr19	16802222	16802877	Interval_55278	47.5639	3.55089	0.171223	20.7383	1.56232e-95	3.20153e-93	92.4946	LOC124904648	vehicle	vehicle_vs_PMA
chr1	169708042	169709620	Interval_7658	133.194	2.32532	0.112333	20.7002	3.44649e-95	7.01643e-93	92.1539	SELL	vehicle	vehicle_vs_PMA
chr8	23102516	23104786	Interval_115620	130.287	3.07116	0.148404	20.6946	3.87818e-95	7.84399e-93	92.1055	TNFRSF10C	vehicle	vehicle_vs_PMA
chr1	167767263	167768500	Interval_7545	39.6351	4.20493	0.203525	20.6605	7.85531e-95	1.57856e-92	91.8017	MPZL1	vehicle	vehicle_vs_PMA
chr14	71398451	71399558	Interval_37061	176.749	2.08111	0.100748	20.6566	8.51531e-95	1.70022e-92	91.7695	SNORD56B	vehicle	vehicle_vs_PMA
chr9	20990591	20991419	Interval_121574	122.993	3.996	0.193585	20.6421	1.14943e-94	2.28042e-92	91.642	HACD4	vehicle	vehicle_vs_PMA
chr12	14557788	14559298	Interval_25123	114.616	4.09996	0.198651	20.639	1.22529e-94	2.41553e-92	91.617	RN7SKP134	vehicle	vehicle_vs_PMA
chr3	171966789	171968039	Interval_82702	142.329	3.32246	0.161004	20.6358	1.30831e-94	2.56297e-92	91.5913	LOC105374217	vehicle	vehicle_vs_PMA
chr2	64212286	64214731	Interval_60667	321.043	2.2651	0.109905	20.6096	2.24884e-94	4.37793e-92	91.3587	LINC00309	vehicle	vehicle_vs_PMA
chr14	64673341	64674477	Interval_36598	133.803	2.71451	0.131723	20.6078	2.33523e-94	4.51788e-92	91.3451	PLEKHG3	vehicle	vehicle_vs_PMA
chr12	94125748	94126653	Interval_29052	109.459	3.21686	0.156145	20.6018	2.64598e-94	5.08747e-92	91.2935	LOC441644	vehicle	vehicle_vs_PMA
chr19	51148222	51149514	Interval_57142	46.1335	3.51064	0.170526	20.5872	3.57745e-94	6.83621e-92	91.1652	SIGLEC7	vehicle	vehicle_vs_PMA
chr10	46077165	46078535	Interval_14502	127.047	3.75642	0.182524	20.5804	4.11148e-94	7.8088e-92	91.1074	RPL23AP61	vehicle	vehicle_vs_PMA
chr7	36591259	36592611	Interval_109758	78.1328	3.6267	0.176248	20.5772	4.38965e-94	8.28659e-92	91.0816	AOAH-IT1	vehicle	vehicle_vs_PMA
chr17	64326489	64327234	Interval_49793	74.4581	4.2249	0.205802	20.529	1.1862e-93	2.22578e-91	90.6525	RPL31P57	vehicle	vehicle_vs_PMA
chr10	45403723	45404797	Interval_14441	47.4774	3.05779	0.149389	20.4686	4.0982e-93	7.64376e-91	90.1167	ALOX5	vehicle	vehicle_vs_PMA
chr5	132460171	132460523	Interval_96978	63.2864	2.69672	0.131753	20.468	4.14911e-93	7.69265e-91	90.1139	LOC124901064	vehicle	vehicle_vs_PMA
chr2	47309933	47311183	Interval_59914	72.4931	4.10926	0.200813	20.4631	4.58775e-93	8.45558e-91	90.0729	BCYRN1	vehicle	vehicle_vs_PMA
chr17	4899341	4899883	Interval_46777	106.76	-3.07155	0.150208	-20.4487	6.17548e-93	1.13149e-90	89.9463	C17orf107	PMA	vehicle_vs_PMA
chr8	33524414	33525253	Interval_116146	74.1385	2.87143	0.140548	20.4302	9.0097e-93	1.64114e-90	89.7849	LOC100630919	vehicle	vehicle_vs_PMA
chr17	29716270	29717039	Interval_47796	41.0815	3.51976	0.172639	20.388	2.13724e-92	3.87039e-90	89.4122	RPL21P123	vehicle	vehicle_vs_PMA
chr1	184944868	184946610	Interval_8486	49.2218	3.48682	0.171246	20.3615	3.67311e-92	6.57528e-90	89.1821	LOC124904469	vehicle	vehicle_vs_PMA
chr1	184944868	184946610	Interval_8487	49.2218	3.48682	0.171246	20.3615	3.67311e-92	6.57528e-90	89.1821	LOC124904469	vehicle	vehicle_vs_PMA
chr1	10055705	10056562	Interval_477	45.8476	4.09082	0.201111	20.3411	5.57015e-92	9.91423e-90	89.0037	RPL21P21	vehicle	vehicle_vs_PMA
chr20	32039795	32040964	Interval_70008	87.1673	2.82701	0.139017	20.3357	6.2133e-92	1.09961e-89	88.9588	RNA5SP482	vehicle	vehicle_vs_PMA
chr12	12700251	12700855	Interval_25026	67.6333	3.70289	0.182128	20.3313	6.80064e-92	1.19676e-89	88.922	CDKN1B	vehicle	vehicle_vs_PMA
chr5	176994233	176995261	Interval_99086	113.712	2.84229	0.139957	20.3083	1.08653e-91	1.90131e-89	88.7209	LOC124901145	vehicle	vehicle_vs_PMA
chr13	110657693	110659114	Interval_34476	117.952	3.44206	0.16951	20.306	1.13915e-91	1.98225e-89	88.7028	NAXD	vehicle	vehicle_vs_PMA
chr3	152402882	152405416	Interval_81971	221.631	3.03469	0.14953	20.2949	1.42633e-91	2.46818e-89	88.6076	TMEM14EP	vehicle	vehicle_vs_PMA
chr6	24996281	24997609	Interval_100919	187.492	2.68924	0.13266	20.2716	2.29051e-91	3.9417e-89	88.4043	PPIAP29	vehicle	vehicle_vs_PMA
chr16	85025703	85026585	Interval_46034	87.7094	3.01607	0.148958	20.2478	3.71333e-91	6.35509e-89	88.1969	KIAA0513	vehicle	vehicle_vs_PMA
chr19	32421539	32422917	Interval_55856	119.33	2.78581	0.13769	20.2325	5.06366e-91	8.61874e-89	88.0646	DPY19L3	vehicle	vehicle_vs_PMA
chr9	136557876	136559198	Interval_125786	68.007	2.83308	0.140283	20.1955	1.07254e-90	1.81563e-88	87.741	NALT1	vehicle	vehicle_vs_PMA
chr1	36486281	36487339	Interval_2016	260.512	2.98463	0.147973	20.1701	1.79333e-90	3.01938e-88	87.5201	CSF3R	vehicle	vehicle_vs_PMA
chr16	19512866	19514452	Interval_43705	96.5265	3.31513	0.164522	20.1501	2.68438e-90	4.49533e-88	87.3472	GDE1	vehicle	vehicle_vs_PMA
chr19	51136633	51137515	Interval_57139	61.8579	3.41634	0.169702	20.1314	3.9148e-90	6.52075e-88	87.1857	LOC124904749	vehicle	vehicle_vs_PMA
chr5	39072633	39073759	Interval_92420	176.577	2.36625	0.117567	20.1268	4.30286e-90	7.12902e-88	87.147	RICTOR	vehicle	vehicle_vs_PMA
chr7	66348243	66349892	Interval_110802	72.587	3.23829	0.16117	20.0924	8.5961e-90	1.41667e-87	86.8487	RNU6-313P	vehicle	vehicle_vs_PMA
chr7	155594815	155595528	Interval_114704	59.0493	4.80825	0.239534	20.0734	1.26194e-89	2.06878e-87	86.6843	RBM33-DT	vehicle	vehicle_vs_PMA
chr7	155590151	155591334	Interval_114702	74.6604	3.85351	0.19213	20.0568	1.76184e-89	2.87318e-87	86.5416	RBM33-DT	vehicle	vehicle_vs_PMA
chr9	126861752	126863575	Interval_125206	64.9908	2.4692	0.123177	20.046	2.18586e-89	3.54611e-87	86.4502	ZBTB34	vehicle	vehicle_vs_PMA
chr1	111720420	111721104	Interval_5450	51.6834	3.60734	0.180103	20.0293	3.0607e-89	4.93962e-87	86.3063	INKA2	vehicle	vehicle_vs_PMA
chr20	23105457	23107303	Interval_69764	115.057	4.07404	0.203581	20.0119	4.33528e-89	6.96059e-87	86.1574	CD93	vehicle	vehicle_vs_PMA
chr17	47659610	47660612	Interval_48925	110.655	2.38536	0.119252	20.0027	5.21941e-89	8.33713e-87	86.079	KPNB1	vehicle	vehicle_vs_PMA
chr10	102676066	102676765	Interval_16989	47.8317	3.60417	0.180313	19.9884	6.94737e-89	1.10407e-86	85.957	LOC105378460	vehicle	vehicle_vs_PMA
chr10	117397707	117398559	Interval_17588	117.54	3.084	0.154371	19.9779	8.58374e-89	1.35719e-86	85.8674	PDZD8	vehicle	vehicle_vs_PMA
chr14	97637748	97639471	Interval_38348	203.999	3.49838	0.175146	19.974	9.26341e-89	1.45726e-86	85.8365	LOC124903378	vehicle	vehicle_vs_PMA
chr20	45791603	45793257	Interval_70873	139.011	1.97149	0.0987529	19.9638	1.13653e-88	1.77893e-86	85.7498	DNTTIP1	vehicle	vehicle_vs_PMA
chr1	8621443	8622339	Interval_348	52.9968	4.44155	0.222536	19.9588	1.25694e-88	1.95756e-86	85.7083	LOC124900452	vehicle	vehicle_vs_PMA
chr1	184971834	184975010	Interval_8494	138.751	2.01639	0.101087	19.947	1.59087e-88	2.4653e-86	85.6081	NIBAN1	vehicle	vehicle_vs_PMA
chrX	9980952	9982015	Interval_126455	84.6436	4.68908	0.235098	19.9452	1.64933e-88	2.54323e-86	85.5946	CLDN34	vehicle	vehicle_vs_PMA
chrX	118717569	118719610	Interval_129019	82.6427	3.19356	0.160234	19.9306	2.20778e-88	3.38758e-86	85.4701	IL13RA1	vehicle	vehicle_vs_PMA
chr21	35507957	35509459	Interval_72936	80.5023	2.20585	0.110683	19.9294	2.26201e-88	3.45378e-86	85.4617	RPL34P3	vehicle	vehicle_vs_PMA
chr5	132466215	132468101	Interval_96979	204.738	1.77654	0.0891811	19.9205	2.70044e-88	4.10309e-86	85.3869	LOC124901064	vehicle	vehicle_vs_PMA
chr16	48431704	48432737	Interval_44549	126.433	3.6199	0.181791	19.9124	3.1798e-88	4.80799e-86	85.318	LOC100526838	vehicle	vehicle_vs_PMA
chr20	34689034	34690133	Interval_70216	44.124	3.33682	0.167761	19.8903	4.9369e-88	7.42872e-86	85.1291	PIGU	vehicle	vehicle_vs_PMA
chr18	76545044	76546866	Interval_53699	62.3052	3.73369	0.187724	19.8892	5.04469e-88	7.55443e-86	85.1218	LINC00908	vehicle	vehicle_vs_PMA
chr11	3834618	3835546	Interval_18411	76.1187	2.30717	0.116045	19.8817	5.85659e-88	8.72829e-86	85.0591	LOC124902619	vehicle	vehicle_vs_PMA
chr19	8639851	8640959	Interval_54612	96.1865	2.64848	0.133302	19.8683	7.65042e-88	1.13474e-85	84.9451	NFILZ	vehicle	vehicle_vs_PMA
chr19	2627401	2628285	Interval_54115	167.341	-3.57763	0.180105	-19.8642	8.30596e-88	1.22613e-85	84.9115	MIR7850	PMA	vehicle_vs_PMA
chr2	218130438	218131219	Interval_67531	110.622	3.47339	0.175016	19.8461	1.19105e-87	1.74994e-85	84.757	CXCR2	vehicle	vehicle_vs_PMA
chr1	161642321	161644572	Interval_7309	186.176	2.73306	0.137888	19.8209	1.96724e-87	2.87679e-85	84.5411	FCGR3B	vehicle	vehicle_vs_PMA
chr5	39219024	39220062	Interval_92449	133.199	3.33484	0.168285	19.8166	2.14053e-87	3.11558e-85	84.5065	GOLGA5P1	vehicle	vehicle_vs_PMA
chr1	153357088	153358545	Interval_6517	122.275	2.97438	0.150169	19.8068	2.59874e-87	3.7649e-85	84.4242	S100A9	vehicle	vehicle_vs_PMA
chr1	192877010	192878173	Interval_9016	163.453	3.59901	0.181783	19.7984	3.07396e-87	4.43276e-85	84.3533	RN7SKP126	vehicle	vehicle_vs_PMA
chr19	54593032	54594291	Interval_57432	55.9277	3.48895	0.176287	19.7913	3.53616e-87	5.07578e-85	84.2945	LILRA1	vehicle	vehicle_vs_PMA
chr9	21104046	21105533	Interval_121588	159.774	4.25203	0.214924	19.7838	4.1015e-87	5.86025e-85	84.2321	IFNWP4	vehicle	vehicle_vs_PMA
chr21	44880701	44881579	Interval_73472	74.1042	2.40602	0.121875	19.7418	9.44016e-87	1.34266e-84	83.872	PTTG1IP	vehicle	vehicle_vs_PMA
chr5	171633706	171634765	Interval_98794	58.0338	3.32753	0.168557	19.7413	9.53617e-87	1.35015e-84	83.8696	LOC124901134	vehicle	vehicle_vs_PMA
chr2	218128978	218129426	Interval_67530	74.9706	3.71822	0.188518	19.7235	1.35642e-86	1.91175e-84	83.7186	CXCR2	vehicle	vehicle_vs_PMA
chr11	10639227	10640699	Interval_18885	82.9864	3.17027	0.16087	19.707	1.8777e-86	2.63453e-84	83.5793	IRAG1	vehicle	vehicle_vs_PMA
chr17	29681604	29683015	Interval_47789	54.6662	2.53847	0.12883	19.704	1.9923e-86	2.78279e-84	83.5555	RPL21P123	vehicle	vehicle_vs_PMA
chr4	107692332	107693854	Interval_88429	39.7826	3.12846	0.158987	19.6775	3.36026e-86	4.67256e-84	83.3304	PAPSS1	vehicle	vehicle_vs_PMA
chr15	89974026	89975363	Interval_42147	71.0122	2.38525	0.121255	19.6714	3.79376e-86	5.25191e-84	83.2797	ZNF710	vehicle	vehicle_vs_PMA
chr7	130925282	130926518	Interval_113515	109.749	1.98635	0.101009	19.6652	4.28605e-86	5.90717e-84	83.2286	LINC00513	vehicle	vehicle_vs_PMA
chr10	89301093	89303059	Interval_16314	212.482	2.16461	0.110109	19.6589	4.85414e-86	6.66065e-84	83.1765	IFIT2	vehicle	vehicle_vs_PMA
chr17	68497801	68499444	Interval_50091	152.957	2.85855	0.145562	19.6381	7.30914e-86	9.98531e-84	83.0006	PRKAR1A	vehicle	vehicle_vs_PMA
chr15	75130937	75132099	Interval_41534	187.13	2.39957	0.122231	19.6314	8.34479e-86	1.13504e-83	82.945	LOC124903530	vehicle	vehicle_vs_PMA
chr22	42430378	42431101	Interval_75052	65.959	4.00846	0.204325	19.6181	1.08348e-85	1.46732e-83	82.8335	NFAM1	vehicle	vehicle_vs_PMA
chrX	15804036	15805460	Interval_126747	68.591	3.50598	0.178739	19.6151	1.15004e-85	1.55071e-83	82.8095	ZRSR2	vehicle	vehicle_vs_PMA
chr9	74861353	74862578	Interval_122803	71.2419	4.20485	0.214541	19.5993	1.56773e-85	2.10481e-83	82.6768	RNU6-445P	vehicle	vehicle_vs_PMA
chr5	54673547	54674458	Interval_92965	100.805	2.42184	0.123831	19.5575	3.55971e-85	4.7587e-83	82.3225	LOC105378969	vehicle	vehicle_vs_PMA
chr8	96759998	96762555	Interval_118523	284.757	3.74672	0.191876	19.5268	6.50194e-85	8.6548e-83	82.0627	LOC124901985	vehicle	vehicle_vs_PMA
chr16	84911416	84912573	Interval_46019	55.0537	3.56242	0.182554	19.5143	8.30336e-85	1.10057e-82	81.9584	LOC123862	vehicle	vehicle_vs_PMA
chr20	44495004	44496446	Interval_70760	246.668	-2.61901	0.134249	-19.5087	9.26938e-85	1.2234e-82	81.9124	TTPAL	PMA	vehicle_vs_PMA
chr7	150580013	150581436	Interval_114472	67.5377	4.03802	0.207261	19.4828	1.53576e-84	2.01839e-82	81.695	GIMAP4	vehicle	vehicle_vs_PMA
chr4	165254417	165257026	Interval_90488	150.761	2.69024	0.138522	19.421	5.12405e-84	6.70604e-82	81.1735	RNU4-87P	vehicle	vehicle_vs_PMA
chr17	64390078	64391784	Interval_49806	84.7325	2.42051	0.124712	19.4088	6.49994e-84	8.47114e-82	81.0721	PECAM1	vehicle	vehicle_vs_PMA
chr7	28684343	28686833	Interval_109442	122.761	3.53851	0.182323	19.4079	6.61435e-84	8.58432e-82	81.0663	CREB5	vehicle	vehicle_vs_PMA
chr10	35486007	35488370	Interval_14215	182.612	3.49068	0.180025	19.3899	9.39212e-84	1.2106e-81	80.917	LOC124902410	vehicle	vehicle_vs_PMA
chr6	109891799	109892513	Interval_104632	78.5673	3.36051	0.173313	19.3898	9.40558e-84	1.2106e-81	80.917	GPR6	vehicle	vehicle_vs_PMA
chr7	149494628	149496085	Interval_114383	135.649	3.93613	0.203134	19.377	1.2072e-83	1.54741e-81	80.8104	ZNF746	vehicle	vehicle_vs_PMA
chr17	49389990	49391518	Interval_49063	90.7695	2.57067	0.132759	19.3634	1.571e-83	2.00547e-81	80.6978	RPL21P124	vehicle	vehicle_vs_PMA
chr19	10372563	10373484	Interval_54700	42.2642	3.05308	0.157713	19.3585	1.72789e-83	2.19675e-81	80.6582	TYK2	vehicle	vehicle_vs_PMA
chr15	98952192	98953678	Interval_42603	103.543	2.66322	0.137714	19.3387	2.53674e-83	3.21197e-81	80.4932	PGPEP1L	vehicle	vehicle_vs_PMA
chr17	69092439	69094362	Interval_50118	177.529	4.90654	0.254106	19.309	4.51088e-83	5.68846e-81	80.245	SEC24AP1	vehicle	vehicle_vs_PMA
chr10	110076070	110078265	Interval_17295	248.885	1.78629	0.0925121	19.3087	4.53828e-83	5.69993e-81	80.2441	ADD3	vehicle	vehicle_vs_PMA
chr4	54687779	54689408	Interval_86243	71.4904	3.16591	0.163966	19.3083	4.56997e-83	5.71668e-81	80.2429	KIT	vehicle	vehicle_vs_PMA
chr2	20438948	20440150	Interval_58432	93.3789	3.09192	0.160403	19.276	8.54939e-83	1.06519e-80	79.9726	RHOB	vehicle	vehicle_vs_PMA
chr16	31032370	31034463	Interval_44322	284.395	-1.81243	0.0940468	-19.2716	9.29949e-83	1.15403e-80	79.9378	STX4	PMA	vehicle_vs_PMA
chr1	36055178	36056542	Interval_1964	40.3791	3.49223	0.181231	19.2695	9.68126e-83	1.19663e-80	79.922	LOC100128093	vehicle	vehicle_vs_PMA
chr11	118211893	118213122	Interval_23295	82.92	3.4264	0.177826	19.2683	9.91484e-83	1.22066e-80	79.9134	JAML	vehicle	vehicle_vs_PMA
chr9	99818925	99821146	Interval_124000	283.507	-2.09164	0.108612	-19.2579	1.21098e-82	1.48502e-80	79.8283	LOC101928438	PMA	vehicle_vs_PMA
chr7	45026671	45028208	Interval_110336	95.6782	1.88263	0.0977892	19.2519	1.36059e-82	1.66195e-80	79.7794	CCM2	vehicle	vehicle_vs_PMA
chr10	127880369	127881149	Interval_17969	44.7119	3.64471	0.189423	19.2411	1.67542e-82	2.03852e-80	79.6907	CLRN3	vehicle	vehicle_vs_PMA
chr3	53249516	53250250	Interval_78224	57.2894	3.0029	0.156134	19.2329	1.96451e-82	2.38095e-80	79.6232	TKT	vehicle	vehicle_vs_PMA
chr15	98899207	98900124	Interval_42593	65.75	3.05077	0.158658	19.2286	2.13289e-82	2.57501e-80	79.5892	LOC124903561	vehicle	vehicle_vs_PMA
chr4	140155426	140157447	Interval_89640	153.947	2.43406	0.126782	19.1988	3.78856e-82	4.55622e-80	79.3414	MAML3	vehicle	vehicle_vs_PMA
chr11	121435869	121436741	Interval_23512	53.8266	3.02649	0.157721	19.1888	4.58945e-82	5.49816e-80	79.2598	SORL1	vehicle	vehicle_vs_PMA
chr19	51407248	51408056	Interval_57165	46.9091	2.83667	0.147929	19.1759	5.88111e-82	7.01858e-80	79.1538	NIFKP6	vehicle	vehicle_vs_PMA
chr10	77245320	77246676	Interval_15816	48.9106	3.87114	0.201889	19.1746	6.03377e-82	7.17327e-80	79.1443	KCNMA1-AS3	vehicle	vehicle_vs_PMA
chr13	51821338	51822314	Interval_32633	74.0656	2.13415	0.111374	19.1621	7.67567e-82	9.09056e-80	79.0414	DHRS12	vehicle	vehicle_vs_PMA
chr6	6385465	6387124	Interval_99672	81.0341	4.51171	0.235717	19.1403	1.16519e-81	1.37474e-79	78.8618	SNAPC5P1	vehicle	vehicle_vs_PMA
chr1	36479383	36480050	Interval_2013	32.733	5.322	0.278116	19.1359	1.2684e-81	1.49087e-79	78.8266	CSF3R	vehicle	vehicle_vs_PMA
chr22	42995054	42995675	Interval_75103	83.7167	2.33049	0.12192	19.1148	1.90012e-81	2.225e-79	78.6527	TTLL1-AS1	vehicle	vehicle_vs_PMA
chr2	239911142	239912090	Interval_68664	76.5203	3.23688	0.169751	19.0684	4.61908e-81	5.38858e-79	78.2685	MIR4786	vehicle	vehicle_vs_PMA
chr1	35810878	35811699	Interval_1945	46.0961	3.05503	0.160232	19.0662	4.82031e-81	5.60235e-79	78.2516	AGO4	vehicle	vehicle_vs_PMA
chr3	149782987	149784208	Interval_81701	163.475	3.73607	0.196208	19.0414	7.74739e-81	8.97084e-79	78.0472	RNU6-507P	vehicle	vehicle_vs_PMA
chr11	62621794	62622728	Interval_20701	135.826	-2.09678	0.110183	-19.03	9.62045e-81	1.10984e-78	77.9547	B3GAT3	PMA	vehicle_vs_PMA
chr11	10502662	10504376	Interval_18855	156.24	2.90451	0.15264	19.0285	9.90291e-81	1.13821e-78	77.9438	MIR4485	vehicle	vehicle_vs_PMA
chr2	230758443	230759509	Interval_68179	59.0167	2.60218	0.136754	19.0282	9.95225e-81	1.13968e-78	77.9432	RNU6-268P	vehicle	vehicle_vs_PMA
chr3	138135019	138137399	Interval_81238	73.6571	2.84989	0.149856	19.0175	1.22216e-80	1.38934e-78	77.8572	A4GNT	vehicle	vehicle_vs_PMA
chr3	138135019	138137399	Interval_81239	73.6571	2.84989	0.149856	19.0175	1.22216e-80	1.38934e-78	77.8572	A4GNT	vehicle	vehicle_vs_PMA
chr1	11960672	11961643	Interval_568	32.836	3.97093	0.208825	19.0156	1.26671e-80	1.43474e-78	77.8432	PLOD1	vehicle	vehicle_vs_PMA
chr18	2636376	2637529	Interval_51343	337.543	1.76719	0.0929431	19.0137	1.31456e-80	1.48355e-78	77.8287	RNU6-340P	vehicle	vehicle_vs_PMA
chr10	88106304	88106753	Interval_16173	71.2362	3.32732	0.175024	19.0107	1.3912e-80	1.56437e-78	77.8057	LOC105378415	vehicle	vehicle_vs_PMA
chr10	26555405	26556960	Interval_13614	44.8401	3.30109	0.173677	19.0071	1.49052e-80	1.67003e-78	77.7773	LINC03028	vehicle	vehicle_vs_PMA
chr1	8629083	8630741	Interval_350	63.2356	2.42911	0.127981	18.9803	2.48095e-80	2.76977e-78	77.5576	LOC124900452	vehicle	vehicle_vs_PMA
chr1	158809177	158810717	Interval_6949	181.713	3.22172	0.169874	18.9653	3.30039e-80	3.67145e-78	77.4352	OR10AA1P	vehicle	vehicle_vs_PMA
chr12	79871019	79873487	Interval_28203	117.082	3.36486	0.177467	18.9605	3.61699e-80	3.99511e-78	77.3985	RNA5SP363	vehicle	vehicle_vs_PMA
chr12	79871019	79873487	Interval_28204	117.082	3.36486	0.177467	18.9605	3.61699e-80	3.99511e-78	77.3985	RNA5SP363	vehicle	vehicle_vs_PMA
chr5	56673006	56673773	Interval_93145	72.7617	3.38306	0.178434	18.9597	3.67308e-80	4.04272e-78	77.3933	C5orf67	vehicle	vehicle_vs_PMA
chr10	104417294	104418201	Interval_17166	73.7986	3.97902	0.20995	18.9523	4.2306e-80	4.63995e-78	77.3335	LOC124902590	vehicle	vehicle_vs_PMA
chr4	105195958	105197745	Interval_88335	270.825	3.37972	0.178401	18.9445	4.89847e-80	5.3536e-78	77.2714	LOC124900868	vehicle	vehicle_vs_PMA
chr14	93111594	93112000	Interval_38110	58.9934	3.82621	0.201998	18.9418	5.1578e-80	5.61732e-78	77.2505	ITPK1	vehicle	vehicle_vs_PMA
chr2	128217543	128218255	Interval_63362	34.1665	3.71149	0.195997	18.9365	5.70617e-80	6.19289e-78	77.2081	RPL21P34	vehicle	vehicle_vs_PMA
chr21	42737623	42738701	Interval_73326	73.4347	2.34691	0.123966	18.9319	6.22164e-80	6.72887e-78	77.1721	PDE9A-AS1	vehicle	vehicle_vs_PMA
chr8	94862282	94864075	Interval_118385	74.3255	2.2362	0.118161	18.925	7.10469e-80	7.65734e-78	77.1159	INTS8	vehicle	vehicle_vs_PMA
chr9	85729749	85730584	Interval_123243	60.703	2.98301	0.157631	18.924	7.23789e-80	7.77399e-78	77.1094	AGTPBP1	vehicle	vehicle_vs_PMA
chr12	26874201	26874957	Interval_25575	33.039	3.79891	0.200802	18.9187	8.00732e-80	8.57086e-78	77.067	ITPR2	vehicle	vehicle_vs_PMA
chr1	161626034	161627899	Interval_7305	95.9132	2.79194	0.147615	18.9137	8.80248e-80	9.38972e-78	77.0273	FCGR3B	vehicle	vehicle_vs_PMA
chr11	128713299	128714120	Interval_23877	79.3397	2.49688	0.132052	18.9084	9.73345e-80	1.03473e-77	76.9852	FLI1	vehicle	vehicle_vs_PMA
chr20	33733680	33734355	Interval_70133	56.2754	3.24753	0.17217	18.8623	2.3273e-79	2.46567e-77	76.6081	ZNF341	vehicle	vehicle_vs_PMA
chr1	33007821	33009649	Interval_1837	51.883	2.98432	0.158569	18.8203	5.14512e-79	5.43255e-77	76.265	LOC100419257	vehicle	vehicle_vs_PMA
chr13	30845552	30846455	Interval_31422	31.8483	3.96445	0.210732	18.8127	5.94052e-79	6.2512e-77	76.204	LINC00545	vehicle	vehicle_vs_PMA
chr3	48222649	48223641	Interval_77867	71.8741	2.69106	0.143093	18.8064	6.69594e-79	7.0224e-77	76.1535	CAMP	vehicle	vehicle_vs_PMA
chr11	75275369	75276622	Interval_21555	114.416	1.81047	0.0963705	18.7866	9.72597e-79	1.01659e-76	75.9929	TPBGL	vehicle	vehicle_vs_PMA
chr9	138213661	138214804	Interval_125913	60.2056	3.99755	0.212957	18.7717	1.28787e-78	1.34163e-76	75.8724	FAM157B	vehicle	vehicle_vs_PMA
chr15	52550797	52552402	Interval_40205	72.3557	3.22422	0.17177	18.7706	1.31443e-78	1.36473e-76	75.865	ARPP19	vehicle	vehicle_vs_PMA
chr4	165222107	165223280	Interval_90480	97.7758	2.82139	0.150452	18.7528	1.83704e-78	1.901e-76	75.721	KLHL2	vehicle	vehicle_vs_PMA
chr1	68270756	68271928	Interval_3500	51.8912	2.89455	0.154526	18.7318	2.72678e-78	2.81238e-76	75.5509	COX6B1P7	vehicle	vehicle_vs_PMA
chr8	55919081	55920590	Interval_116845	89.4623	3.10893	0.165996	18.729	2.87408e-78	2.95451e-76	75.5295	SNORA1B	vehicle	vehicle_vs_PMA
chr6	159966183	159967387	Interval_107622	112.318	3.06505	0.16367	18.727	2.98301e-78	3.05641e-76	75.5148	IGF2R	vehicle	vehicle_vs_PMA
chr6	34374107	34374826	Interval_101639	48.9232	2.96554	0.158473	18.7132	3.86665e-78	3.9488e-76	75.4035	NUDT3	vehicle	vehicle_vs_PMA
chr9	131976135	131977417	Interval_125583	37.2093	4.18262	0.223574	18.708	4.25739e-78	4.33364e-76	75.3631	MED27	vehicle	vehicle_vs_PMA
chr5	160293743	160294572	Interval_98487	87.5922	4.16599	0.222693	18.7073	4.31316e-78	4.3761e-76	75.3589	CCNJL	vehicle	vehicle_vs_PMA
chr6	18387054	18391485	Interval_100723	183.421	2.58041	0.138031	18.6944	5.49485e-78	5.55693e-76	75.2552	RNF144B	vehicle	vehicle_vs_PMA
chr3	48532468	48533500	Interval_77896	49.5558	3.88121	0.207653	18.6908	5.8829e-78	5.93012e-76	75.2269	MIR6823	vehicle	vehicle_vs_PMA
chr7	28667931	28670326	Interval_109439	125.403	4.15843	0.222526	18.6874	6.27327e-78	6.30322e-76	75.2004	CREB5	vehicle	vehicle_vs_PMA
chr15	85554672	85556050	Interval_41959	85.1269	2.6778	0.143573	18.6512	1.23577e-77	1.23768e-75	74.9074	RNU6-1280P	vehicle	vehicle_vs_PMA
chr19	10596395	10597180	Interval_54738	76.7386	2.30561	0.12362	18.6508	1.24287e-77	1.24079e-75	74.9063	LOC100820734	vehicle	vehicle_vs_PMA
chr16	3051190	3052137	Interval_43012	48.2884	3.5957	0.192798	18.6501	1.26026e-77	1.25414e-75	74.9017	MMP25	vehicle	vehicle_vs_PMA
chr17	18296634	18297447	Interval_47401	60.5443	3.18136	0.170666	18.6409	1.4977e-77	1.48568e-75	74.8281	RPL7AP65	vehicle	vehicle_vs_PMA
chr4	38609107	38610366	Interval_85731	77.3589	4.27169	0.229171	18.6397	1.53114e-77	1.51403e-75	74.8199	LINC02278	vehicle	vehicle_vs_PMA
chr1	8427374	8428462	Interval_326	116.359	2.06396	0.110765	18.6336	1.71605e-77	1.69151e-75	74.7717	RERE-AS1	vehicle	vehicle_vs_PMA
chr8	23538538	23539624	Interval_115675	109.738	2.98981	0.160568	18.6202	2.20385e-77	2.16547e-75	74.6644	SLC25A37	vehicle	vehicle_vs_PMA
chr4	38803871	38806203	Interval_85762	355.487	2.09713	0.11264	18.618	2.29669e-77	2.2496e-75	74.6479	TLR1	vehicle	vehicle_vs_PMA
chr8	47734686	47736552	Interval_116653	102.042	2.49134	0.13388	18.6088	2.72549e-77	2.66124e-75	74.5749	CEBPD	vehicle	vehicle_vs_PMA
chr16	12816240	12817251	Interval_43481	70.3469	4.66128	0.250557	18.6036	3.00175e-77	2.92183e-75	74.5343	CPPED1	vehicle	vehicle_vs_PMA
chr12	9760537	9761768	Interval_24706	272.226	-1.69416	0.0911061	-18.5955	3.49748e-77	3.39375e-75	74.4693	CD69	PMA	vehicle_vs_PMA
chr1	153393819	153394377	Interval_6530	47.514	4.41177	0.237288	18.5924	3.69946e-77	3.57859e-75	74.4463	S100A15A	vehicle	vehicle_vs_PMA
chr13	46170936	46171633	Interval_32133	85.2448	1.94896	0.104903	18.5787	4.7811e-77	4.61058e-75	74.3362	RN7SL288P	vehicle	vehicle_vs_PMA
chr8	124195858	124196692	Interval_119808	140.639	2.49111	0.134144	18.5704	5.57852e-77	5.36296e-75	74.2706	LOC124902015	vehicle	vehicle_vs_PMA
chr13	110665505	110667382	Interval_34478	90.5844	3.02725	0.163034	18.5683	5.80647e-77	5.56492e-75	74.2545	CARS2	vehicle	vehicle_vs_PMA
chr18	61992263	61994121	Interval_53157	69.3557	3.74769	0.201894	18.5627	6.43677e-77	6.15008e-75	74.2111	RPIAP1	vehicle	vehicle_vs_PMA
chr16	84893876	84894864	Interval_46015	37.1	3.7709	0.203163	18.561	6.64646e-77	6.33101e-75	74.1985	LOC123862	vehicle	vehicle_vs_PMA
chr8	25243463	25244348	Interval_115757	219.096	2.40466	0.129611	18.5529	7.72253e-77	7.33358e-75	74.1347	LOC124901864	vehicle	vehicle_vs_PMA
chr1	161771994	161772941	Interval_7332	101.622	3.27088	0.176423	18.54	9.82925e-77	9.30582e-75	74.0312	LOC124904444	vehicle	vehicle_vs_PMA
chr16	90098781	90100530	Interval_46378	45.0972	3.48125	0.187811	18.536	1.05888e-76	9.99454e-75	74.0002	LOC105376786	vehicle	vehicle_vs_PMA
chrX	65679018	65680306	Interval_128170	75.0015	2.56634	0.138504	18.529	1.2043e-76	1.13327e-74	73.9457	MSN	vehicle	vehicle_vs_PMA
chr11	57424559	57425459	Interval_20376	104.871	-2.26036	0.122067	-18.5173	1.49787e-76	1.40529e-74	73.8522	SLC43A3	PMA	vehicle_vs_PMA
chr8	129887906	129888723	Interval_120205	231.478	2.23422	0.120669	18.5152	1.5578e-76	1.45713e-74	73.8365	CYRIB	vehicle	vehicle_vs_PMA
chr6	13453817	13455377	Interval_100253	134.999	-1.91805	0.103649	-18.5052	1.87423e-76	1.74786e-74	73.7575	GFOD1	PMA	vehicle_vs_PMA
chr2	101961105	101962103	Interval_62288	78.5949	2.91869	0.157745	18.5026	1.96743e-76	1.8293e-74	73.7377	LINC01127	vehicle	vehicle_vs_PMA
chr17	19268782	19269901	Interval_47444	40.8391	3.43026	0.185442	18.4978	2.15236e-76	1.99529e-74	73.7	EPN2-IT1	vehicle	vehicle_vs_PMA
chr1	200183780	200185181	Interval_9515	78.5015	4.10702	0.222135	18.4889	2.53763e-76	2.34546e-74	73.6298	CCNQP1	vehicle	vehicle_vs_PMA
chr1	198556557	198557911	Interval_9340	171.753	1.35807	0.0734778	18.4827	2.84592e-76	2.62262e-74	73.5813	ATP6V1G3	vehicle	vehicle_vs_PMA
chr3	43691523	43692988	Interval_77531	147.908	3.08962	0.167247	18.4734	3.3795e-76	3.10515e-74	73.5079	ABHD5	vehicle	vehicle_vs_PMA
chr9	71746636	71749239	Interval_122570	197.372	2.99035	0.162134	18.4437	5.85505e-76	5.36392e-74	73.2705	CEMIP2	vehicle	vehicle_vs_PMA
chr12	108635436	108636059	Interval_29736	87.8941	1.78325	0.0966943	18.4422	6.02766e-76	5.50585e-74	73.2592	MIR4496	vehicle	vehicle_vs_PMA
chr3	53252186	53253049	Interval_78225	83.6588	3.16164	0.171499	18.4354	6.83458e-76	6.22466e-74	73.2059	TKT	vehicle	vehicle_vs_PMA
chr6	167743962	167745384	Interval_107883	28.9317	4.51476	0.245209	18.4119	1.05551e-75	9.58518e-74	73.0184	LOC107986547	vehicle	vehicle_vs_PMA
chr15	69767013	69769219	Interval_41207	147.52	2.87751	0.156318	18.4081	1.13134e-75	1.02439e-73	72.9895	LOC107984788	vehicle	vehicle_vs_PMA
chr9	90781448	90782786	Interval_123469	68.1618	3.98817	0.216694	18.4046	1.20654e-75	1.08931e-73	72.9628	SYK	vehicle	vehicle_vs_PMA
chr6	16406156	16407501	Interval_100557	86.0315	2.74603	0.149255	18.3983	1.3562e-75	1.2209e-73	72.9133	GMPR	vehicle	vehicle_vs_PMA
chr3	43499221	43499699	Interval_77510	43.0884	3.11633	0.169499	18.3855	1.71512e-75	1.53955e-73	72.8126	RPL18AP9	vehicle	vehicle_vs_PMA
chr11	1323406	1324430	Interval_18258	35.3753	3.0581	0.166557	18.3607	2.71116e-75	2.42664e-73	72.615	LOC124902606	vehicle	vehicle_vs_PMA
chr3	134542565	134545097	Interval_81115	243.432	3.6432	0.198587	18.3457	3.57432e-75	3.19005e-73	72.4962	LOC100421154	vehicle	vehicle_vs_PMA
chr1	184824430	184825958	Interval_8458	66.0673	3.37256	0.183838	18.3453	3.6005e-75	3.20424e-73	72.4943	RNU7-13P	vehicle	vehicle_vs_PMA
chr2	64191855	64193133	Interval_60663	106.769	2.74927	0.149918	18.3386	4.07483e-75	3.61603e-73	72.4418	LINC00309	vehicle	vehicle_vs_PMA
chr10	119107711	119108322	Interval_17642	38.8051	3.97146	0.216847	18.3145	6.33571e-75	5.60639e-73	72.2513	DENND10	vehicle	vehicle_vs_PMA
chr1	46594915	46595715	Interval_2596	41.779	3.3343	0.182102	18.3101	6.87623e-75	6.06745e-73	72.217	MKNK1	vehicle	vehicle_vs_PMA
chr21	29183900	29185474	Interval_72486	235.92	2.92543	0.159922	18.2929	9.43382e-75	8.3007e-73	72.0809	LOC124905065	vehicle	vehicle_vs_PMA
chr11	118927959	118928934	Interval_23391	155.885	-1.87609	0.102679	-18.2715	1.39539e-74	1.22433e-72	71.9121	RN7SL688P	PMA	vehicle_vs_PMA
chrX	41705664	41706654	Interval_127570	49.6238	3.79785	0.208018	18.2573	1.81082e-74	1.58436e-72	71.8001	GPR34	vehicle	vehicle_vs_PMA
chr12	57086380	57089122	Interval_27121	249.129	-2.53645	0.138945	-18.2551	1.8835e-74	1.64334e-72	71.7843	NAB2	PMA	vehicle_vs_PMA
chr5	91182145	91184554	Interval_94988	266.121	3.20467	0.175635	18.2462	2.21793e-74	1.92972e-72	71.7145	LOC107986433	vehicle	vehicle_vs_PMA
chr8	19253568	19255346	Interval_115371	57.2364	3.99201	0.218789	18.2459	2.23034e-74	1.93512e-72	71.7133	LOC105379300	vehicle	vehicle_vs_PMA
chr12	25051406	25053604	Interval_25453	465.212	1.4757	0.0809515	18.2294	3.01536e-74	2.60895e-72	71.5835	IRAG2	vehicle	vehicle_vs_PMA
chr1	211606379	211607785	Interval_10296	92.618	2.37404	0.130356	18.212	4.14211e-74	3.57392e-72	71.4469	LOC105372903	vehicle	vehicle_vs_PMA
chr18	11987528	11988157	Interval_51766	52.0719	3.88789	0.213826	18.1824	7.10922e-74	6.11707e-72	71.2135	IMPA2	vehicle	vehicle_vs_PMA
chr10	93742511	93743629	Interval_16537	91.5673	3.15742	0.173703	18.1772	7.82738e-74	6.71645e-72	71.1729	LOC101927013	vehicle	vehicle_vs_PMA
chr2	74816387	74817991	Interval_61347	116.028	3.24996	0.178916	18.1647	9.81739e-74	8.40088e-72	71.0757	HK2	vehicle	vehicle_vs_PMA
chr14	96960739	96963484	Interval_38291	201.041	3.64767	0.200882	18.1583	1.10412e-73	9.42223e-72	71.0258	LINC00618	vehicle	vehicle_vs_PMA
chr15	90336441	90337532	Interval_42200	62.0915	2.52922	0.139302	18.1563	1.14433e-73	9.7217e-72	71.0123	GABARAPL3	vehicle	vehicle_vs_PMA
chr19	35447668	35449753	Interval_56029	112.078	2.16932	0.11948	18.1563	1.14546e-73	9.7217e-72	71.0123	FFAR2	vehicle	vehicle_vs_PMA
chr10	30284411	30285593	Interval_13838	60.7434	3.19423	0.176204	18.128	1.91513e-73	1.62099e-71	70.7902	RNU6-598P	vehicle	vehicle_vs_PMA
chr18	11916319	11918069	Interval_51755	104.532	3.43287	0.189375	18.1274	1.93778e-73	1.63572e-71	70.7863	MPPE1	vehicle	vehicle_vs_PMA
chr20	20786076	20786931	Interval_69704	31.417	3.28579	0.181356	18.1178	2.30439e-73	1.93992e-71	70.7122	RN7SL607P	vehicle	vehicle_vs_PMA
chr15	79952101	79952788	Interval_41765	62.4831	2.88231	0.159101	18.1162	2.37592e-73	1.99475e-71	70.7001	FDPSP9	vehicle	vehicle_vs_PMA
chr10	27452739	27453360	Interval_13691	51.4726	3.49162	0.192838	18.1064	2.83537e-73	2.37408e-71	70.6245	PTCHD3	vehicle	vehicle_vs_PMA
chr18	11995315	11996359	Interval_51767	59.1432	2.43227	0.134341	18.1052	2.90025e-73	2.42191e-71	70.6158	IMPA2	vehicle	vehicle_vs_PMA
chr15	31266249	31267017	Interval_39106	59.9805	2.27067	0.12557	18.0829	4.34446e-73	3.61822e-71	70.4415	LINC03034	vehicle	vehicle_vs_PMA
chr1	207414056	207415382	Interval_10112	56.6519	2.38892	0.132215	18.0685	5.64284e-73	4.68702e-71	70.3291	LOC124904498	vehicle	vehicle_vs_PMA
chr1	182393942	182394869	Interval_8295	85.5722	2.6989	0.149382	18.0671	5.79098e-73	4.78639e-71	70.32	GLUL	vehicle	vehicle_vs_PMA
chr10	48723778	48724712	Interval_14581	47.9091	4.43457	0.245451	18.067	5.79321e-73	4.78639e-71	70.32	WDFY4	vehicle	vehicle_vs_PMA
chr11	46118377	46120216	Interval_20135	94.3706	2.07863	0.115162	18.0496	7.94668e-73	6.54823e-71	70.1839	PHF21A	vehicle	vehicle_vs_PMA
chr17	47647210	47648093	Interval_48921	55.8504	2.95057	0.163589	18.0365	1.00811e-72	8.2851e-71	70.0817	KPNB1-DT	vehicle	vehicle_vs_PMA
chr17	5610695	5611524	Interval_46839	46.965	4.29122	0.238021	18.0288	1.15849e-72	9.49597e-71	70.0225	NLRP1	vehicle	vehicle_vs_PMA
chr3	151351034	151352947	Interval_81842	140.964	3.66823	0.203571	18.0194	1.37145e-72	1.12121e-70	69.9503	P2RY12	vehicle	vehicle_vs_PMA
chr9	34982167	34983631	Interval_122091	114.757	2.72033	0.150977	18.0182	1.40235e-72	1.14347e-70	69.9418	DNAJB5-DT	vehicle	vehicle_vs_PMA
chr10	97355397	97355940	Interval_16721	51.8559	3.33069	0.18487	18.0164	1.44986e-72	1.17912e-70	69.9284	LOC105378448	vehicle	vehicle_vs_PMA
chr10	48799696	48801447	Interval_14592	108.299	3.15035	0.174966	18.0055	1.76446e-72	1.43123e-70	69.8443	LOC105378299	vehicle	vehicle_vs_PMA
chr9	90795163	90796610	Interval_123470	128.243	2.97984	0.165563	17.9982	2.0119e-72	1.6277e-70	69.7884	SYK	vehicle	vehicle_vs_PMA
chr1	184863918	184864922	Interval_8469	50.9208	4.47119	0.248433	17.9975	2.03696e-72	1.64371e-70	69.7842	RNU7-13P	vehicle	vehicle_vs_PMA
chr16	12800786	12802390	Interval_43479	117.637	3.39226	0.188524	17.9938	2.17904e-72	1.75381e-70	69.756	CPPED1	vehicle	vehicle_vs_PMA
chr7	139860017	139860790	Interval_113935	77.3777	2.57596	0.143179	17.9911	2.28617e-72	1.8353e-70	69.7363	LOC107986853	vehicle	vehicle_vs_PMA
chr12	6961243	6961942	Interval_24484	110.278	-2.42699	0.134918	-17.9886	2.39515e-72	1.91785e-70	69.7172	LOC105369634	PMA	vehicle_vs_PMA
chr5	76855640	76857176	Interval_94119	160.451	2.30948	0.12839	17.9879	2.42172e-72	1.93415e-70	69.7135	S100Z	vehicle	vehicle_vs_PMA
chrX	9375814	9376626	Interval_126403	47.5855	3.81139	0.211913	17.9856	2.52519e-72	2.01163e-70	69.6965	LOC442443	vehicle	vehicle_vs_PMA
chr20	32078363	32079392	Interval_70018	34.6569	3.9115	0.217516	17.9826	2.66711e-72	2.11927e-70	69.6738	HCK	vehicle	vehicle_vs_PMA
chr3	188700793	188702440	Interval_83807	47.5175	3.01044	0.167519	17.9707	3.30444e-72	2.619e-70	69.5819	MIR28	vehicle	vehicle_vs_PMA
chr4	158905570	158906781	Interval_90297	142.405	2.85033	0.15868	17.9627	3.81876e-72	3.01896e-70	69.5201	LOC124900178	vehicle	vehicle_vs_PMA
chr1	89706100	89707161	Interval_4276	56.7269	3.58732	0.199737	17.9602	3.99535e-72	3.15056e-70	69.5016	LRRC8C	vehicle	vehicle_vs_PMA
chr9	131697826	131698837	Interval_125564	93.4997	2.02426	0.112719	17.9584	4.12669e-72	3.24591e-70	69.4887	RN7SL328P	vehicle	vehicle_vs_PMA
chr5	39237922	39239681	Interval_92452	92.7356	3.7718	0.210066	17.9554	4.35814e-72	3.41933e-70	69.4661	FYB1	vehicle	vehicle_vs_PMA
chr3	151345837	151347948	Interval_81841	279.499	3.23974	0.180458	17.9529	4.55751e-72	3.56676e-70	69.4477	P2RY12	vehicle	vehicle_vs_PMA
chr3	152205015	152206044	Interval_81930	189.6	2.54082	0.141584	17.9457	5.1874e-72	4.04955e-70	69.3926	LOC101928166	vehicle	vehicle_vs_PMA
chr15	84720562	84721750	Interval_41894	72.3297	2.52255	0.140607	17.9404	5.70387e-72	4.4416e-70	69.3525	SEC11A	vehicle	vehicle_vs_PMA
chr16	84762740	84763451	Interval_46005	52.1992	3.6507	0.203517	17.9381	5.95065e-72	4.62221e-70	69.3352	LOC105371378	vehicle	vehicle_vs_PMA
chr12	120012049	120012650	Interval_30191	78.5581	-4.24015	0.236403	-17.9361	6.15926e-72	4.77235e-70	69.3213	BICDL1	PMA	vehicle_vs_PMA
chr10	11170458	11171744	Interval_12777	156.043	1.86974	0.104263	17.9328	6.53884e-72	5.05389e-70	69.2964	LOC124902375	vehicle	vehicle_vs_PMA
chr1	180391066	180392779	Interval_8166	184.311	4.1083	0.229119	17.9308	6.77637e-72	5.22451e-70	69.282	LOC105371637	vehicle	vehicle_vs_PMA
chr7	5723904	5725330	Interval_108293	70.8776	3.33352	0.186183	17.9045	1.08776e-71	8.36579e-70	69.0775	MIR6874	vehicle	vehicle_vs_PMA
chrX	65987333	65988188	Interval_128211	49.0626	3.12421	0.174517	17.9021	1.13647e-71	8.71893e-70	69.0595	MIR223HG	vehicle	vehicle_vs_PMA
chr10	89327126	89328929	Interval_16318	236.509	2.78252	0.155469	17.8975	1.23299e-71	9.43617e-70	69.0252	IFIT3	vehicle	vehicle_vs_PMA
chr16	65405286	65406663	Interval_45129	31.0591	3.73095	0.208563	17.8889	1.4402e-71	1.09949e-69	68.9588	LINC00922	vehicle	vehicle_vs_PMA
chr6	147321748	147323249	Interval_106895	173.288	2.95905	0.165672	17.8609	2.37788e-71	1.81091e-69	68.7421	YAP1P1	vehicle	vehicle_vs_PMA
chr17	59725463	59726156	Interval_49528	73.5261	4.45591	0.249508	17.8588	2.46933e-71	1.87597e-69	68.7268	VMP1	vehicle	vehicle_vs_PMA
chr1	87901939	87903487	Interval_4120	106.041	4.39755	0.24628	17.8559	2.60124e-71	1.97138e-69	68.7052	LINC01773	vehicle	vehicle_vs_PMA
chr17	40333918	40334534	Interval_48490	55.9582	3.22292	0.18051	17.8545	2.66479e-71	2.01463e-69	68.6958	RARA-AS1	vehicle	vehicle_vs_PMA
chr16	15672408	15673460	Interval_43554	166.504	2.01901	0.113199	17.836	3.71067e-71	2.79854e-69	68.5531	NDE1	vehicle	vehicle_vs_PMA
chr20	37269791	37271294	Interval_70405	72.0041	2.21393	0.12413	17.8356	3.73974e-71	2.81366e-69	68.5507	GHRH	vehicle	vehicle_vs_PMA
chr14	103121988	103122703	Interval_38703	55.6844	3.48166	0.195281	17.829	4.20887e-71	3.15899e-69	68.5005	LINC00677	vehicle	vehicle_vs_PMA
chr7	37310095	37310990	Interval_109855	122.292	2.25455	0.126464	17.8276	4.31642e-71	3.23192e-69	68.4905	RNU6-565P	vehicle	vehicle_vs_PMA
chr14	97705895	97707967	Interval_38355	185.329	2.58941	0.145356	17.8142	5.48177e-71	4.07509e-69	68.3899	LOC105370651	vehicle	vehicle_vs_PMA
chr14	97705895	97707967	Interval_38356	185.329	2.58941	0.145356	17.8142	5.48177e-71	4.07509e-69	68.3899	LOC105370651	vehicle	vehicle_vs_PMA
chr15	45058141	45060243	Interval_39790	99.7915	3.78872	0.212677	17.8144	5.45922e-71	4.07509e-69	68.3899	LOC100422669	vehicle	vehicle_vs_PMA
chr12	64596364	64596791	Interval_27490	85.8937	3.72774	0.209275	17.8126	5.64299e-71	4.18495e-69	68.3783	LOC107984521	vehicle	vehicle_vs_PMA
chr1	150089873	150090930	Interval_6301	53.537	3.51414	0.197346	17.8069	6.2421e-71	4.61827e-69	68.3355	VPS45	vehicle	vehicle_vs_PMA
chr18	21699197	21699949	Interval_51948	67.9488	3.34825	0.188134	17.7972	7.42697e-71	5.48188e-69	68.2611	ABHD3	vehicle	vehicle_vs_PMA
chr3	172522103	172524036	Interval_82822	162.361	1.88191	0.105784	17.7901	8.43709e-71	6.21273e-69	68.2067	TNFSF10	vehicle	vehicle_vs_PMA
chr2	74037233	74038005	Interval_61285	85.1208	2.10112	0.118171	17.7804	1.00219e-70	7.36232e-69	68.133	TET3	vehicle	vehicle_vs_PMA
chr17	7578949	7579995	Interval_46925	148.151	-3.35448	0.188763	-17.7708	1.18886e-70	8.7131e-69	68.0598	CD68	PMA	vehicle_vs_PMA
chr14	69693159	69695227	Interval_36953	75.4598	2.79475	0.157432	17.7522	1.65764e-70	1.21202e-68	67.9165	SRSF5	vehicle	vehicle_vs_PMA
chr14	91124410	91126065	Interval_37907	173.889	3.04698	0.171684	17.7476	1.79917e-70	1.31243e-68	67.8819	SNORA11B	vehicle	vehicle_vs_PMA
chr9	77950087	77950995	Interval_122996	51.7649	3.58485	0.202069	17.7407	2.03394e-70	1.48021e-68	67.8297	LOC107987081	vehicle	vehicle_vs_PMA
chr14	50820812	50823110	Interval_35874	134.742	1.7736	0.0999793	17.7396	2.07269e-70	1.5014e-68	67.8235	LOC105370489	vehicle	vehicle_vs_PMA
chr14	50820812	50823110	Interval_35875	134.742	1.7736	0.0999793	17.7396	2.07269e-70	1.5014e-68	67.8235	LOC105370489	vehicle	vehicle_vs_PMA
chr5	169879907	169880934	Interval_98717	36.2105	3.14123	0.177282	17.7189	2.99977e-70	2.16791e-68	67.664	INSYN2B	vehicle	vehicle_vs_PMA
chr1	160546831	160547581	Interval_7129	38.082	2.73639	0.154485	17.7129	3.33267e-70	2.40292e-68	67.6193	LOC105371468	vehicle	vehicle_vs_PMA
chr16	29125970	29127048	Interval_44120	57.1506	2.14086	0.120874	17.7116	3.41359e-70	2.45558e-68	67.6098	LOC100129184	vehicle	vehicle_vs_PMA
chr19	14661296	14662161	Interval_55100	69.3401	3.02693	0.1711	17.6909	4.92442e-70	3.53424e-68	67.4517	ADGRE3	vehicle	vehicle_vs_PMA
chr6	110859217	110860500	Interval_104686	68.4156	2.91198	0.164623	17.6887	5.12144e-70	3.66719e-68	67.4357	CNN2P9	vehicle	vehicle_vs_PMA
chr9	86336809	86338895	Interval_123281	143.394	2.02918	0.114721	17.6879	5.19827e-70	3.71367e-68	67.4302	TUT7	vehicle	vehicle_vs_PMA
chr17	63641527	63642364	Interval_49706	76.0486	2.2143	0.125303	17.6715	6.94666e-70	4.95137e-68	67.3053	EEF1DP7	vehicle	vehicle_vs_PMA
chr8	37880643	37882610	Interval_116205	166.816	2.00725	0.113615	17.6671	7.51627e-70	5.34513e-68	67.272	RAB11FIP1	vehicle	vehicle_vs_PMA
chr17	29741960	29742474	Interval_47803	31.1343	4.08703	0.231345	17.6664	7.61069e-70	5.39995e-68	67.2676	RPL21P123	vehicle	vehicle_vs_PMA
chr11	64990176	64990976	Interval_20869	28.3763	3.80799	0.215573	17.6645	7.87728e-70	5.5764e-68	67.2536	BATF2	vehicle	vehicle_vs_PMA
chrX	43525987	43526979	Interval_127615	68.9632	4.36558	0.247158	17.6631	8.06795e-70	5.69843e-68	67.2442	NANOGP10	vehicle	vehicle_vs_PMA
chr22	29872379	29873708	Interval_74230	46.0221	2.63748	0.149379	17.6563	9.10193e-70	6.3997e-68	67.1938	MTMR3	vehicle	vehicle_vs_PMA
chr6	110738683	110739583	Interval_104673	58.6246	2.49038	0.141047	17.6563	9.10105e-70	6.3997e-68	67.1938	LOC124901502	vehicle	vehicle_vs_PMA
chr9	125258667	125259917	Interval_125125	59.7827	2.73585	0.154962	17.655	9.31512e-70	6.53485e-68	67.1848	GAPVD1	vehicle	vehicle_vs_PMA
chr15	101137177	101138027	Interval_42739	51.9896	2.93421	0.166219	17.6527	9.69609e-70	6.78682e-68	67.1683	LOC124903565	vehicle	vehicle_vs_PMA
chr15	91942806	91943773	Interval_42353	67.4427	2.51453	0.142506	17.6451	1.11067e-69	7.75674e-68	67.1103	LOC124903557	vehicle	vehicle_vs_PMA
chr10	46018603	46019328	Interval_14493	47.4364	3.12819	0.177377	17.6358	1.30823e-69	9.11608e-68	67.0402	NCOA4	vehicle	vehicle_vs_PMA
chr1	184823331	184824043	Interval_8457	33.8715	4.83214	0.274178	17.6241	1.60968e-69	1.11916e-67	66.9511	RNU7-13P	vehicle	vehicle_vs_PMA
chr14	20469119	20470762	Interval_34665	147.624	-1.88263	0.106823	-17.6239	1.61559e-69	1.12077e-67	66.9505	PNP	PMA	vehicle_vs_PMA
chr17	60371640	60373420	Interval_49597	131.678	2.86599	0.162682	17.6171	1.82149e-69	1.2608e-67	66.8994	LOC105371850	vehicle	vehicle_vs_PMA
chr14	91008988	91010179	Interval_37890	92.3831	2.16323	0.122804	17.6153	1.88099e-69	1.2991e-67	66.8864	RPS6KA5	vehicle	vehicle_vs_PMA
chr2	68734337	68736359	Interval_60934	146.077	1.40148	0.0796252	17.6009	2.42267e-69	1.6695e-67	66.7774	LOC105374790	vehicle	vehicle_vs_PMA
chr6	24898338	24899255	Interval_100888	36.4838	3.57257	0.20299	17.5998	2.4738e-69	1.70097e-67	66.7693	RIPOR2	vehicle	vehicle_vs_PMA
chr22	36954256	36955295	Interval_74579	41.7024	4.1544	0.236055	17.5993	2.49503e-69	1.71179e-67	66.7665	LOC124900478	vehicle	vehicle_vs_PMA
chr2	201257441	201259090	Interval_66863	294.047	1.35038	0.0767581	17.5926	2.80473e-69	1.92004e-67	66.7167	CASP8	vehicle	vehicle_vs_PMA
chr10	20200437	20202744	Interval_13298	65.7855	3.1127	0.176949	17.591	2.88934e-69	1.97362e-67	66.7047	AMD1P1	vehicle	vehicle_vs_PMA
chr15	64048755	64049741	Interval_40781	64.3103	2.33411	0.132793	17.577	3.69555e-69	2.5188e-67	66.5988	DAPK2	vehicle	vehicle_vs_PMA
chr2	37390086	37391079	Interval_59241	93.0553	-2.47973	0.141152	-17.5677	4.35147e-69	2.95938e-67	66.5288	LOC107985868	PMA	vehicle_vs_PMA
chr1	63659623	63661096	Interval_3217	39.6407	4.42791	0.252113	17.5632	4.71096e-69	3.19688e-67	66.4953	RN7SL130P	vehicle	vehicle_vs_PMA
chr17	72714386	72714959	Interval_50317	27.9607	4.14257	0.23591	17.5599	4.99477e-69	3.38211e-67	66.4708	RN7SKP180	vehicle	vehicle_vs_PMA
chrX	47629690	47630824	Interval_127849	57.8431	2.78058	0.15843	17.5508	5.8599e-69	3.95931e-67	66.4024	CFP	vehicle	vehicle_vs_PMA
chr13	46339081	46339571	Interval_32155	44.1582	2.7465	0.156514	17.5479	6.17456e-69	4.16288e-67	66.3806	LOC105370194	vehicle	vehicle_vs_PMA
chr13	37175584	37176960	Interval_31681	79.9026	4.68244	0.266967	17.5394	7.17073e-69	4.82406e-67	66.3166	RN7SKP1	vehicle	vehicle_vs_PMA
chr6	28934151	28935851	Interval_101175	87.2942	4.59098	0.261846	17.5331	8.00784e-69	5.37561e-67	66.2696	TRL-CAA1-2	vehicle	vehicle_vs_PMA
chr5	56440923	56442275	Interval_93113	105.418	4.68077	0.267036	17.5286	8.67202e-69	5.80895e-67	66.2359	LINC01948	vehicle	vehicle_vs_PMA
chr12	104546528	104547240	Interval_29534	35.275	3.63568	0.207544	17.5177	1.05041e-68	7.0211e-67	66.1536	LOC124903004	vehicle	vehicle_vs_PMA
chr14	95183383	95184572	Interval_38220	74.2842	4.16255	0.238004	17.4894	1.72573e-68	1.15103e-66	65.9389	DICER1-AS1	vehicle	vehicle_vs_PMA
chr14	89730368	89731787	Interval_37808	73.5612	3.42567	0.195878	17.4888	1.74469e-68	1.16119e-66	65.9351	CHORDC2P	vehicle	vehicle_vs_PMA
chr19	18290046	18290831	Interval_55424	98.8571	-2.5071	0.143378	-17.4859	1.83475e-68	1.21853e-66	65.9142	LOC124904653	PMA	vehicle_vs_PMA
chr14	20726030	20726811	Interval_34692	53.4375	4.26333	0.243991	17.4733	2.28789e-68	1.51624e-66	65.8192	RANBP20P	vehicle	vehicle_vs_PMA
chr2	197145571	197146719	Interval_66602	179.075	1.89566	0.10854	17.4651	2.64216e-68	1.74731e-66	65.7576	ANKRD44-AS1	vehicle	vehicle_vs_PMA
chr2	156396004	156396898	Interval_64480	50.1087	3.16029	0.180989	17.4612	2.83032e-68	1.86777e-66	65.7287	TRA-CGC3-1	vehicle	vehicle_vs_PMA
chr19	42217512	42218294	Interval_56486	205.248	-1.68281	0.0963918	-17.458	2.99029e-68	1.96917e-66	65.7057	DEDD2	PMA	vehicle_vs_PMA
chr20	1810925	1811966	Interval_68905	48.8466	2.48659	0.142561	17.4423	3.94023e-68	2.58924e-66	65.5868	LOC105372501	vehicle	vehicle_vs_PMA
chr1	231419143	231420761	Interval_11179	104.695	2.64124	0.151435	17.4415	3.99751e-68	2.62135e-66	65.5815	EGLN1	vehicle	vehicle_vs_PMA
chr15	87761629	87762938	Interval_42022	135.602	3.61588	0.207566	17.4203	5.78255e-68	3.78393e-66	65.4221	LOC124903580	vehicle	vehicle_vs_PMA
chr22	17098255	17099095	Interval_73644	77.0836	2.47785	0.142246	17.4195	5.86892e-68	3.83239e-66	65.4165	RPL31P62	vehicle	vehicle_vs_PMA
chr2	60806890	60807740	Interval_60432	67.498	-3.81374	0.219007	-17.4138	6.48479e-68	4.2257e-66	65.3741	RN7SL632P	PMA	vehicle_vs_PMA
chr11	118088348	118089109	Interval_23283	37.0399	3.02506	0.173895	17.3959	8.86211e-68	5.75077e-66	65.2403	SMIM35	vehicle	vehicle_vs_PMA
chr9	79583765	79585254	Interval_123077	193.378	2.16854	0.124657	17.396	8.85081e-68	5.75077e-66	65.2403	TLE4	vehicle	vehicle_vs_PMA
chr11	36390862	36393048	Interval_19893	126.801	3.09186	0.177748	17.3946	9.06257e-68	5.86863e-66	65.2315	PRR5L	vehicle	vehicle_vs_PMA
chr1	36515552	36516609	Interval_2020	38.5792	3.38971	0.194887	17.3932	9.28809e-68	6.00219e-66	65.2217	CSF3R	vehicle	vehicle_vs_PMA
chr3	32577344	32578254	Interval_77008	61.6755	3.56887	0.205239	17.3888	1.00309e-67	6.46882e-66	65.1892	LOC124906226	vehicle	vehicle_vs_PMA
chr9	117723699	117726064	Interval_124784	193.052	3.89781	0.224315	17.3765	1.24408e-67	8.00633e-66	65.0966	RNU6-1082P	vehicle	vehicle_vs_PMA
chr19	15641735	15642570	Interval_55171	60.0609	3.24151	0.186616	17.37	1.39319e-67	8.94745e-66	65.0483	CYP4F3	vehicle	vehicle_vs_PMA
chr6	110750212	110751075	Interval_104674	31.6869	3.27998	0.188972	17.3569	1.74805e-67	1.12033e-65	64.9507	LOC124901502	vehicle	vehicle_vs_PMA
chr2	174666026	174666843	Interval_65539	56.1298	3.4913	0.201302	17.3435	2.20714e-67	1.41166e-65	64.8503	WIPF1	vehicle	vehicle_vs_PMA
chr19	39408164	39410352	Interval_56248	224.966	-2.23762	0.129058	-17.3381	2.42818e-67	1.54986e-65	64.8097	MIR4530	PMA	vehicle_vs_PMA
chr1	239861602	239862969	Interval_11659	98.243	3.90958	0.225766	17.3169	3.50482e-67	2.23247e-65	64.6512	LOC124904567	vehicle	vehicle_vs_PMA
chr17	74712312	74713532	Interval_50420	55.4621	2.5754	0.148738	17.315	3.62558e-67	2.30468e-65	64.6374	CD300LF	vehicle	vehicle_vs_PMA
chr1	228921403	228922143	Interval_11041	35.4356	3.7502	0.216601	17.3139	3.69589e-67	2.34459e-65	64.6299	LOC105373143	vehicle	vehicle_vs_PMA
chr7	38855241	38856362	Interval_110021	72.282	4.37558	0.252784	17.3096	3.98203e-67	2.52098e-65	64.5984	VPS41	vehicle	vehicle_vs_PMA
chr6	142701582	142703240	Interval_106546	108.352	3.16124	0.182724	17.3006	4.65572e-67	2.94151e-65	64.5314	LOC153910	vehicle	vehicle_vs_PMA
chr11	65506280	65508493	Interval_20944	170.689	-1.85034	0.106966	-17.2983	4.84107e-67	3.05242e-65	64.5154	TALAM1	PMA	vehicle_vs_PMA
chr4	128861614	128863241	Interval_89207	118.998	2.59758	0.150343	17.2777	6.92172e-67	4.35551e-65	64.361	JADE1	vehicle	vehicle_vs_PMA
chr2	169072046	169073306	Interval_65182	99.9176	2.83943	0.164534	17.2574	9.83748e-67	6.17778e-65	64.2092	DHRS9	vehicle	vehicle_vs_PMA
chr1	174941931	174943407	Interval_7904	114.344	3.47148	0.201224	17.2519	1.08372e-66	6.79188e-65	64.168	RABGAP1L-AS1	vehicle	vehicle_vs_PMA
chr4	184811686	184812390	Interval_91124	54.9029	2.38034	0.137999	17.2489	1.13971e-66	7.12843e-65	64.147	SLED1	vehicle	vehicle_vs_PMA
chr15	98630013	98631269	Interval_42552	80.07	3.67815	0.2133	17.244	1.24155e-66	7.74988e-65	64.1107	IRAIN	vehicle	vehicle_vs_PMA
chr17	75968960	75970974	Interval_50569	65.3333	3.05473	0.17715	17.2438	1.24562e-66	7.75972e-65	64.1102	ACOX1	vehicle	vehicle_vs_PMA
chr7	40267532	40269466	Interval_110076	201.312	3.57413	0.207341	17.238	1.37801e-66	8.56732e-65	64.0672	LOC105375245	vehicle	vehicle_vs_PMA
chr6	18405557	18407076	Interval_100730	35.3282	3.48767	0.202422	17.2297	1.59055e-66	9.86904e-65	64.0057	LOC124901544	vehicle	vehicle_vs_PMA
chr17	3064075	3065757	Interval_46631	54.7927	2.26243	0.131433	17.2136	2.10036e-66	1.30063e-64	63.8858	OR1D5	vehicle	vehicle_vs_PMA
chr3	50620058	50621277	Interval_78066	88.7667	2.18003	0.126651	17.2129	2.12605e-66	1.31393e-64	63.8814	MAPKAPK3	vehicle	vehicle_vs_PMA
chr10	12050975	12051765	Interval_12857	50.2612	3.28761	0.191155	17.1987	2.71629e-66	1.67539e-64	63.7759	LOC105376416	vehicle	vehicle_vs_PMA
chr12	49987369	49988615	Interval_26599	47.4113	2.8766	0.167322	17.192	3.04801e-66	1.87628e-64	63.7267	AQP6	vehicle	vehicle_vs_PMA
chr1	158830137	158832154	Interval_6954	192.266	3.04133	0.176906	17.1918	3.05999e-66	1.87993e-64	63.7259	MNDA	vehicle	vehicle_vs_PMA
chr7	98137539	98138112	Interval_112129	37.7195	2.73409	0.159099	17.1848	3.45109e-66	2.11604e-64	63.6745	LMTK2	vehicle	vehicle_vs_PMA
chr6	42569205	42570242	Interval_102254	145.572	2.70352	0.157323	17.1845	3.47201e-66	2.12468e-64	63.6727	UBR2	vehicle	vehicle_vs_PMA
chr11	59222317	59223494	Interval_20464	156.786	2.99488	0.17439	17.1735	4.19378e-66	2.56133e-64	63.5915	RN7SL42P	vehicle	vehicle_vs_PMA
chr19	54312528	54313379	Interval_57396	32.6364	3.2389	0.188603	17.1732	4.21749e-66	2.57077e-64	63.5899	LILRA5	vehicle	vehicle_vs_PMA
chr8	141327026	141328007	Interval_120689	99.0015	3.726	0.217077	17.1644	4.90508e-66	2.98405e-64	63.5252	LINC01300	vehicle	vehicle_vs_PMA
chr13	94181850	94183182	Interval_33862	68.5282	4.39542	0.256151	17.1595	5.34075e-66	3.24276e-64	63.4891	GPC6-AS1	vehicle	vehicle_vs_PMA
chr12	104642969	104644217	Interval_29550	116.893	1.74001	0.101407	17.1587	5.41561e-66	3.28181e-64	63.4839	MIR3922	vehicle	vehicle_vs_PMA
chr4	38790353	38792452	Interval_85760	135.531	3.64007	0.212196	17.1543	5.83925e-66	3.53167e-64	63.452	TLR10	vehicle	vehicle_vs_PMA
chr1	198663775	198664841	Interval_9373	170.559	2.25415	0.131413	17.1532	5.95196e-66	3.59286e-64	63.4446	PEBP1P3	vehicle	vehicle_vs_PMA
chr3	149780742	149781784	Interval_81700	78.8742	3.77921	0.220417	17.1458	6.76078e-66	4.0732e-64	63.3901	RNU6-507P	vehicle	vehicle_vs_PMA
chr19	54280423	54281687	Interval_57389	64.1166	3.0196	0.176212	17.1362	7.97586e-66	4.79599e-64	63.3191	LILRB2	vehicle	vehicle_vs_PMA
chr6	136751256	136752036	Interval_106122	64.7518	2.13513	0.124712	17.1205	1.04331e-65	6.26146e-64	63.2033	LOC124901410	vehicle	vehicle_vs_PMA
chr3	172511926	172513018	Interval_82818	126.728	2.18653	0.127766	17.1136	1.17572e-65	7.04253e-64	63.1523	LOC100856791	vehicle	vehicle_vs_PMA
chr11	86138467	86139447	Interval_21972	120.609	2.40401	0.140493	17.1113	1.22268e-65	7.30982e-64	63.1361	RNU6-560P	vehicle	vehicle_vs_PMA
chr17	8806678	8807475	Interval_47018	109.438	1.75166	0.102378	17.1097	1.25707e-65	7.501e-64	63.1249	MFSD6L	vehicle	vehicle_vs_PMA
chr12	68783821	68784563	Interval_27798	36.5298	3.34398	0.19547	17.1073	1.30818e-65	7.79103e-64	63.1084	LOC100422438	vehicle	vehicle_vs_PMA
chr2	134294232	134295312	Interval_63473	189.4	3.011	0.176011	17.1069	1.31806e-65	7.83491e-64	63.106	EDDM3CP	vehicle	vehicle_vs_PMA
chr13	80453560	80454918	Interval_33502	61.2439	2.51835	0.147328	17.0934	1.66078e-65	9.85331e-64	63.0064	RNU6-61P	vehicle	vehicle_vs_PMA
chr5	138343546	138344057	Interval_97232	69.8302	4.1691	0.243915	17.0924	1.68934e-65	1.00037e-63	62.9998	CDC25C	vehicle	vehicle_vs_PMA
chr5	177355801	177356122	Interval_99116	32.7643	3.13749	0.183667	17.0824	2.0059e-65	1.18558e-63	62.9261	LMAN2	vehicle	vehicle_vs_PMA
chr1	28926503	28928761	Interval_1649	322.059	1.70545	0.0999341	17.0657	2.67031e-65	1.57528e-63	62.8026	EPB41	vehicle	vehicle_vs_PMA
chr1	150770694	150771946	Interval_6367	83.9371	2.41132	0.141321	17.0627	2.81312e-65	1.65355e-63	62.7816	CTSS	vehicle	vehicle_vs_PMA
chr7	129858408	129859827	Interval_113453	48.5684	2.69428	0.157905	17.0627	2.81361e-65	1.65355e-63	62.7816	MIR183	vehicle	vehicle_vs_PMA
chr17	75858745	75859096	Interval_50557	125.072	1.94101	0.113768	17.0612	2.88416e-65	1.69182e-63	62.7716	WBP2	vehicle	vehicle_vs_PMA
chr7	131218400	131220606	Interval_113567	135.804	3.28941	0.19294	17.0489	3.56171e-65	2.08534e-63	62.6808	RPL27P11	vehicle	vehicle_vs_PMA
chr22	21950013	21951170	Interval_73883	56.5822	3.23221	0.189661	17.042	4.00578e-65	2.34094e-63	62.6306	PPM1F	vehicle	vehicle_vs_PMA
chr13	46389646	46390768	Interval_32163	63.4432	2.43725	0.143089	17.0331	4.6658e-65	2.72154e-63	62.5652	RUBCNL	vehicle	vehicle_vs_PMA
chr1	109573416	109574572	Interval_5241	36.8974	2.53547	0.14901	17.0155	6.30813e-65	3.67263e-63	62.435	RNU6V	vehicle	vehicle_vs_PMA
chr17	47665360	47666119	Interval_48927	56.5166	2.85563	0.167838	17.0143	6.43806e-65	3.74128e-63	62.427	KPNB1	vehicle	vehicle_vs_PMA
chr11	47498976	47499922	Interval_20236	32.0366	3.34663	0.196758	17.0089	7.05524e-65	4.0923e-63	62.388	CELF1	vehicle	vehicle_vs_PMA
chr5	40627897	40629349	Interval_92600	143.879	3.57556	0.210326	17	8.20627e-65	4.75109e-63	62.3232	LOC124900196	vehicle	vehicle_vs_PMA
chr10	80187309	80188384	Interval_15936	186.217	1.35408	0.0796547	16.9994	8.29983e-65	4.79635e-63	62.3191	ANXA11	vehicle	vehicle_vs_PMA
chr12	110605094	110606630	Interval_29883	90.7612	2.3474	0.138118	16.9956	8.85331e-65	5.10672e-63	62.2919	TCTN1	vehicle	vehicle_vs_PMA
chr7	77152074	77153085	Interval_111206	42.0685	4.04048	0.23788	16.9854	1.0541e-64	6.06899e-63	62.2169	LOC124901678	vehicle	vehicle_vs_PMA
chr6	118768719	118769581	Interval_105285	114.333	3.01046	0.177299	16.9795	1.16424e-64	6.69072e-63	62.1745	SELENOKP3	vehicle	vehicle_vs_PMA
chr3	134535187	134536323	Interval_81114	107.906	3.14058	0.184964	16.9794	1.16695e-64	6.69394e-63	62.1743	LOC100421154	vehicle	vehicle_vs_PMA
chrX	78949715	78951054	Interval_128545	79.0782	2.78008	0.163781	16.9744	1.27042e-64	7.2741e-63	62.1382	P2RY10	vehicle	vehicle_vs_PMA
chr19	3812277	3813266	Interval_54225	115.906	-2.21756	0.13065	-16.9733	1.29421e-64	7.39669e-63	62.131	MATK	PMA	vehicle_vs_PMA
chr1	225421442	225422578	Interval_10852	59.5233	2.75188	0.162285	16.9571	1.70552e-64	9.72959e-63	62.0119	LBR	vehicle	vehicle_vs_PMA
chr15	31263012	31264542	Interval_39105	121.66	1.89225	0.111686	16.9426	2.18271e-64	1.24291e-62	61.9056	LINC03034	vehicle	vehicle_vs_PMA
chr2	201123721	201124449	Interval_66830	102.169	1.77095	0.104534	16.9413	2.23073e-64	1.26794e-62	61.8969	CFLAR	vehicle	vehicle_vs_PMA
chrX	66020068	66021792	Interval_128224	71.9533	2.86789	0.169345	16.9352	2.47549e-64	1.40449e-62	61.8525	MIR223	vehicle	vehicle_vs_PMA
chr1	153734217	153735468	Interval_6562	48.6148	2.87548	0.169819	16.9326	2.58591e-64	1.46447e-62	61.8343	INTS3	vehicle	vehicle_vs_PMA
chr7	37765069	37766370	Interval_109934	57.1165	3.58569	0.211817	16.9282	2.78699e-64	1.57548e-62	61.8026	GPR141BP	vehicle	vehicle_vs_PMA
chr14	90294395	90296741	Interval_37841	113.739	2.81427	0.166292	16.9237	3.00966e-64	1.69828e-62	61.77	NRDE2	vehicle	vehicle_vs_PMA
chrX	9832603	9833538	Interval_126437	38.7	4.72378	0.279238	16.9167	3.38886e-64	1.90879e-62	61.7192	EIF5P1	vehicle	vehicle_vs_PMA
chr14	93959282	93960491	Interval_38143	136.46	-2.07723	0.122846	-16.9092	3.8481e-64	2.16355e-62	61.6648	MIR4506	PMA	vehicle_vs_PMA
chr6	24857723	24858944	Interval_100883	239.172	2.26592	0.13404	16.9048	4.14888e-64	2.32845e-62	61.6329	RIPOR2	vehicle	vehicle_vs_PMA
chrX	66014989	66016330	Interval_128223	138.469	2.5531	0.151041	16.9033	4.25059e-64	2.38125e-62	61.6232	MIR223HG	vehicle	vehicle_vs_PMA
chr19	54302048	54302958	Interval_57394	52.9931	2.97382	0.175948	16.9017	4.37126e-64	2.44446e-62	61.6118	LILRA5	vehicle	vehicle_vs_PMA
chr7	74226379	74227145	Interval_111019	47.9812	2.95056	0.174587	16.9002	4.4815e-64	2.50161e-62	61.6018	LAT2	vehicle	vehicle_vs_PMA
chrX	53312613	53313908	Interval_128018	84.2846	2.09381	0.123938	16.894	4.97874e-64	2.7742e-62	61.5569	IQSEC2	vehicle	vehicle_vs_PMA
chr6	132745799	132746542	Interval_105841	118.048	3.57664	0.211755	16.8904	5.29267e-64	2.94386e-62	61.5311	VNN3P	vehicle	vehicle_vs_PMA
chr14	68685216	68686178	Interval_36832	205.556	-1.83847	0.108894	-16.8831	5.98984e-64	3.3257e-62	61.4781	LOC124903333	PMA	vehicle_vs_PMA
chr1	234607673	234608523	Interval_11341	164.345	-1.83294	0.10861	-16.8764	6.71497e-64	3.72167e-62	61.4293	IRF2BP2	PMA	vehicle_vs_PMA
chr2	233247487	233248277	Interval_68341	75.9912	-3.30079	0.195615	-16.8739	6.99776e-64	3.87151e-62	61.4121	ATG16L1	PMA	vehicle_vs_PMA
chr12	617337	618034	Interval_24073	41.6352	2.86426	0.16976	16.8724	7.18143e-64	3.96608e-62	61.4016	NINJ2-AS1	vehicle	vehicle_vs_PMA
chr17	8966704	8968213	Interval_47052	159.355	2.39956	0.14224	16.8698	7.50786e-64	4.13902e-62	61.3831	PIK3R5	vehicle	vehicle_vs_PMA
chr12	50517381	50518284	Interval_26637	203.552	2.15816	0.127963	16.8655	8.0734e-64	4.44294e-62	61.3523	DIP2B	vehicle	vehicle_vs_PMA
chr10	79083837	79084915	Interval_15864	75.9441	2.9185	0.173149	16.8554	9.5769e-64	5.26105e-62	61.2789	ZMIZ1	vehicle	vehicle_vs_PMA
chr20	19428029	19429218	Interval_69639	34.7023	2.86845	0.170223	16.8511	1.02923e-63	5.64408e-62	61.2484	SLC24A3-AS1	vehicle	vehicle_vs_PMA
chr11	121358047	121359593	Interval_23493	35.6755	3.08288	0.183005	16.8459	1.12521e-63	6.15957e-62	61.2104	BMPR1AP2	vehicle	vehicle_vs_PMA
chr15	65010343	65011038	Interval_40867	42.5309	3.87377	0.229958	16.8455	1.13137e-63	6.18244e-62	61.2088	LOC100130437	vehicle	vehicle_vs_PMA
chr6	152586546	152588541	Interval_107184	75.7673	2.90655	0.172601	16.8397	1.24916e-63	6.81416e-62	61.1666	NANOGP11	vehicle	vehicle_vs_PMA
chr17	77145893	77147297	Interval_50680	55.5473	2.44317	0.145168	16.83	1.47192e-63	8.01527e-62	61.0961	LOC105371901	vehicle	vehicle_vs_PMA
chr3	138785931	138787715	Interval_81269	136.044	2.84837	0.169464	16.8082	2.12664e-63	1.15603e-61	60.937	GAPDHP39	vehicle	vehicle_vs_PMA
chr2	43107191	43108173	Interval_59667	62.1817	2.4505	0.145797	16.8076	2.14676e-63	1.16493e-61	60.9337	LOC107985876	vehicle	vehicle_vs_PMA
chr3	32145467	32146063	Interval_76946	33.0494	3.15104	0.187589	16.7975	2.54368e-63	1.37792e-61	60.8608	LOC124906367	vehicle	vehicle_vs_PMA
chr13	46403845	46405786	Interval_32166	103.212	2.70838	0.161281	16.7929	2.74924e-63	1.48669e-61	60.8278	RNU6-68P	vehicle	vehicle_vs_PMA
chr17	47670015	47670734	Interval_48928	72.8536	2.05076	0.12213	16.7916	2.81188e-63	1.51793e-61	60.8187	KPNB1	vehicle	vehicle_vs_PMA
chr19	8575486	8577677	Interval_54602	128.182	2.20225	0.131156	16.791	2.83788e-63	1.52667e-61	60.8163	MYO1F	vehicle	vehicle_vs_PMA
chr19	8575486	8577677	Interval_54603	128.182	2.20225	0.131156	16.791	2.83788e-63	1.52667e-61	60.8163	MYO1F	vehicle	vehicle_vs_PMA
chr5	139453909	139454603	Interval_97307	69.5804	-3.05499	0.182052	-16.7809	3.36972e-63	1.80965e-61	60.7424	RNU5B-4P	PMA	vehicle_vs_PMA
chr7	150586142	150588114	Interval_114473	94.4086	3.20123	0.190783	16.7795	3.44898e-63	1.84903e-61	60.7331	EIF2AP2	vehicle	vehicle_vs_PMA
chr11	67115281	67115857	Interval_21079	40.5612	2.59982	0.154987	16.7744	3.75701e-63	2.01071e-61	60.6967	LOC107984341	vehicle	vehicle_vs_PMA
chrX	12905779	12907185	Interval_126533	67.4057	3.25697	0.194174	16.7735	3.81654e-63	2.03907e-61	60.6906	TLR8	vehicle	vehicle_vs_PMA
chr3	72557545	72558708	Interval_78953	152.36	2.99121	0.178343	16.7722	3.90029e-63	2.08024e-61	60.6819	LOC124909394	vehicle	vehicle_vs_PMA
chr6	134720613	134721288	Interval_105986	28.2267	3.4337	0.20473	16.7718	3.9229e-63	2.08873e-61	60.6801	FAM8A6P	vehicle	vehicle_vs_PMA
chr2	28463462	28464453	Interval_58836	72.0881	2.49622	0.148917	16.7625	4.58893e-63	2.43918e-61	60.6128	SNRPGP7	vehicle	vehicle_vs_PMA
chr9	120735287	120736408	Interval_124845	114.153	3.50724	0.20942	16.7474	5.91391e-63	3.1381e-61	60.5033	AHCYP2	vehicle	vehicle_vs_PMA
chr16	3854216	3855192	Interval_43096	74.5988	2.50594	0.149655	16.7448	6.17756e-63	3.27242e-61	60.4851	CREBBP	vehicle	vehicle_vs_PMA
chr14	69042757	69043833	Interval_36898	48.6715	2.41838	0.144476	16.739	6.81094e-63	3.60182e-61	60.4435	RPS29P1	vehicle	vehicle_vs_PMA
chr19	20769201	20769886	Interval_55607	42.2885	4.21421	0.251816	16.7353	7.2524e-63	3.82877e-61	60.4169	ZNF66	vehicle	vehicle_vs_PMA
chr6	36680146	36680869	Interval_101872	121.933	-2.78514	0.166455	-16.732	7.65789e-63	4.03601e-61	60.394	CDKN1A	PMA	vehicle_vs_PMA
chr12	76665479	76667045	Interval_28110	147.342	3.17697	0.189894	16.7302	7.8932e-63	4.153e-61	60.3816	LOC105369851	vehicle	vehicle_vs_PMA
chr1	235954623	235955540	Interval_11553	114.555	1.90809	0.114078	16.7262	8.4509e-63	4.43893e-61	60.3527	LINC02768	vehicle	vehicle_vs_PMA
chr12	110007589	110008467	Interval_29828	127.962	2.84562	0.170181	16.7211	9.20224e-63	4.82263e-61	60.3167	ANKRD13A	vehicle	vehicle_vs_PMA
chr2	68714563	68715698	Interval_60928	104.265	1.92379	0.115052	16.721	9.21236e-63	4.82263e-61	60.3167	LOC105374790	vehicle	vehicle_vs_PMA
chr3	154782887	154783988	Interval_82071	85.9523	4.01772	0.240312	16.7188	9.56835e-63	5.00059e-61	60.301	LOC105374170	vehicle	vehicle_vs_PMA
chr20	49037680	49038576	Interval_71060	33.0732	2.96202	0.177224	16.7134	1.04703e-62	5.46281e-61	60.2626	SNAP23P1	vehicle	vehicle_vs_PMA
chr1	33326699	33327465	Interval_1867	37.7981	3.62149	0.2167	16.712	1.07119e-62	5.57948e-61	60.2534	MIR3605	vehicle	vehicle_vs_PMA
chr8	23089475	23091826	Interval_115617	236.43	3.10989	0.186099	16.711	1.09039e-62	5.67e-61	60.2464	LOC254896	vehicle	vehicle_vs_PMA
chr1	221166605	221168096	Interval_10685	68.4877	2.64424	0.158263	16.7079	1.14757e-62	5.94884e-61	60.2256	LOC100132626	vehicle	vehicle_vs_PMA
chr6	110703298	110704752	Interval_104667	75.1544	3.92735	0.235059	16.7079	1.14783e-62	5.94884e-61	60.2256	RPS20P18	vehicle	vehicle_vs_PMA
chr1	111707397	111709074	Interval_5448	89.4085	3.79059	0.226918	16.7047	1.21227e-62	6.27239e-61	60.2026	INKA2	vehicle	vehicle_vs_PMA
chr13	48678424	48679464	Interval_32318	31.111	3.113	0.186368	16.7035	1.23527e-62	6.38081e-61	60.1951	CYSLTR2	vehicle	vehicle_vs_PMA
chr17	2795796	2797110	Interval_46611	70.7155	1.81781	0.109003	16.6768	1.93375e-62	9.97224e-61	60.0012	RAP1GAP2	vehicle	vehicle_vs_PMA
chr1	239815609	239816704	Interval_11654	50.2802	3.74801	0.224797	16.6729	2.06442e-62	1.0611e-60	59.9742	LOC124904567	vehicle	vehicle_vs_PMA
chr3	152376004	152377977	Interval_81966	283.276	3.09815	0.18582	16.6729	2.06441e-62	1.0611e-60	59.9742	TMEM14EP	vehicle	vehicle_vs_PMA
chr1	37478588	37480214	Interval_2031	212.535	-1.69066	0.101417	-16.6704	2.15229e-62	1.10444e-60	59.9569	MIR6732	PMA	vehicle_vs_PMA
chr6	109894156	109895646	Interval_104633	122.338	3.76728	0.226139	16.6591	2.59777e-62	1.33085e-60	59.8759	GPR6	vehicle	vehicle_vs_PMA
chr4	139978735	139979254	Interval_89606	41.2263	2.94289	0.176716	16.6533	2.86462e-62	1.46514e-60	59.8341	LOC124900783	vehicle	vehicle_vs_PMA
chr2	159753533	159754556	Interval_64729	59.8914	2.86582	0.172285	16.6342	3.93899e-62	2.01134e-60	59.6965	LOC124906083	vehicle	vehicle_vs_PMA
chr5	50647476	50648824	Interval_92798	103.518	3.76053	0.226088	16.6331	4.01566e-62	2.04713e-60	59.6889	LOC202319	vehicle	vehicle_vs_PMA
chr17	38700452	38702010	Interval_48315	188.391	-2.03692	0.122521	-16.6251	4.58394e-62	2.33301e-60	59.6321	LOC105371763	PMA	vehicle_vs_PMA
chr3	114110391	114111828	Interval_80282	109.236	3.71492	0.223538	16.6187	5.09887e-62	2.59086e-60	59.5866	H2BP3	vehicle	vehicle_vs_PMA
chr20	32034311	32035755	Interval_70006	39.3554	2.80235	0.168747	16.6068	6.21896e-62	3.15486e-60	59.501	RNA5SP482	vehicle	vehicle_vs_PMA
chr16	85061351	85062295	Interval_46041	36.929	2.85463	0.171902	16.6062	6.28727e-62	3.18432e-60	59.497	KIAA0513	vehicle	vehicle_vs_PMA
chr7	73291649	73292547	Interval_110973	68.9674	1.95748	0.117909	16.6017	6.77916e-62	3.42788e-60	59.465	POM121B	vehicle	vehicle_vs_PMA
chr18	9530229	9531462	Interval_51625	32.1439	3.42121	0.206155	16.5953	7.53693e-62	3.80487e-60	59.4197	RNU2-27P	vehicle	vehicle_vs_PMA
chr9	84323660	84324312	Interval_123209	30.021	3.21847	0.193966	16.5929	7.84082e-62	3.95187e-60	59.4032	SLC28A3	vehicle	vehicle_vs_PMA
chr1	161560966	161563008	Interval_7292	154.021	2.28431	0.137676	16.592	7.96444e-62	4.0077e-60	59.3971	FCGR3A	vehicle	vehicle_vs_PMA
chr3	47225057	47226095	Interval_77835	30.181	2.95463	0.178129	16.587	8.6514e-62	4.34635e-60	59.3619	SNORD13J	vehicle	vehicle_vs_PMA
chr1	174964138	174966220	Interval_7907	414.305	1.69144	0.101986	16.5849	8.95625e-62	4.48504e-60	59.3482	RABGAP1L-AS1	vehicle	vehicle_vs_PMA
chr5	58498488	58500641	Interval_93237	180.667	3.63554	0.219207	16.585	8.95312e-62	4.48504e-60	59.3482	GAPT	vehicle	vehicle_vs_PMA
chr21	41396230	41397086	Interval_73231	30.5334	3.02886	0.182654	16.5825	9.3247e-62	4.66205e-60	59.3314	MX2	vehicle	vehicle_vs_PMA
chr11	34450477	34451893	Interval_19757	144.039	3.42656	0.206732	16.5749	1.0591e-61	5.28003e-60	59.2774	CAT	vehicle	vehicle_vs_PMA
chr7	77238303	77240194	Interval_111217	151.376	3.0014	0.181082	16.5748	1.05946e-61	5.28003e-60	59.2774	LOC105375359	vehicle	vehicle_vs_PMA
chr1	244815347	244816538	Interval_11860	67.9338	2.62497	0.158432	16.5685	1.17797e-61	5.86125e-60	59.232	LOC107985372	vehicle	vehicle_vs_PMA
chr10	71804017	71804856	Interval_15491	26.5909	3.59338	0.216914	16.5659	1.22848e-61	6.1028e-60	59.2145	LOC124902446	vehicle	vehicle_vs_PMA
chrX	150729758	150730889	Interval_129782	40.204	4.17775	0.252228	16.5634	1.282e-61	6.35857e-60	59.1966	CYP2C64P	vehicle	vehicle_vs_PMA
chr4	54709044	54710132	Interval_86245	152.27	3.60492	0.217775	16.5534	1.51415e-61	7.49806e-60	59.1251	LOC105377657	vehicle	vehicle_vs_PMA
chr7	100379324	100380622	Interval_112248	59.2822	3.58981	0.217024	16.5411	1.85728e-61	9.1826e-60	59.037	PILRA	vehicle	vehicle_vs_PMA
chr8	47523436	47524361	Interval_116620	55.18	3.09296	0.187014	16.5386	1.93378e-61	9.5457e-60	59.0202	LOC100420054	vehicle	vehicle_vs_PMA
chr11	95256113	95257384	Interval_22219	148.665	2.57529	0.155749	16.5349	2.05715e-61	1.01386e-59	58.994	LOC100129203	vehicle	vehicle_vs_PMA
chr5	126845553	126846637	Interval_96701	60.3892	2.16941	0.131205	16.5345	2.07039e-61	1.01878e-59	58.9919	LMNB1	vehicle	vehicle_vs_PMA
chr2	85500029	85501819	Interval_61558	76.4936	2.54467	0.153913	16.5332	2.11488e-61	1.03902e-59	58.9834	RPSAP22	vehicle	vehicle_vs_PMA
chr3	12676072	12677014	Interval_76001	69.4419	2.89363	0.175026	16.5326	2.13837e-61	1.04891e-59	58.9793	CRIP1P1	vehicle	vehicle_vs_PMA
chr1	36348869	36349718	Interval_1991	138.361	2.62136	0.158602	16.5279	2.30984e-61	1.13124e-59	58.9464	EVA1B	vehicle	vehicle_vs_PMA
chr20	43941524	43943004	Interval_70722	134.632	1.95058	0.118033	16.5257	2.39471e-61	1.17096e-59	58.9315	TOX2	vehicle	vehicle_vs_PMA
chr15	64691902	64693619	Interval_40833	77.6415	2.96453	0.179416	16.5232	2.49708e-61	1.21911e-59	58.914	OAZ2	vehicle	vehicle_vs_PMA
chr16	3256413	3257041	Interval_43053	32.4207	2.75838	0.166961	16.521	2.5889e-61	1.26196e-59	58.899	MEFV	vehicle	vehicle_vs_PMA
chr5	132488027	132489644	Interval_96984	93.7594	1.67687	0.101554	16.512	3.00546e-61	1.46272e-59	58.8348	IRF1	vehicle	vehicle_vs_PMA
chr1	154431362	154432241	Interval_6636	149.148	-3.4597	0.209598	-16.5063	3.30285e-61	1.60495e-59	58.7945	PSMD8P1	PMA	vehicle_vs_PMA
chr1	234848982	234849823	Interval_11382	79.8375	2.84309	0.172309	16.4999	3.67283e-61	1.77642e-59	58.7505	RNY4P16	vehicle	vehicle_vs_PMA
chr18	3699557	3700456	Interval_51488	36.5343	3.12466	0.189374	16.5	3.67183e-61	1.77642e-59	58.7505	LOC105371967	vehicle	vehicle_vs_PMA
chr5	142758240	142759213	Interval_97588	40.6688	2.2455	0.136091	16.5	3.6682e-61	1.77642e-59	58.7505	ARHGAP26	vehicle	vehicle_vs_PMA
chr20	32068514	32069943	Interval_70015	179.345	2.93279	0.177761	16.4985	3.76244e-61	1.81694e-59	58.7407	HCK	vehicle	vehicle_vs_PMA
chr9	89379278	89380011	Interval_123373	49.8235	2.75627	0.167071	16.4976	3.81746e-61	1.84065e-59	58.735	SECISBP2	vehicle	vehicle_vs_PMA
chr12	54306968	54307969	Interval_26903	78.821	3.01193	0.1826	16.4947	4.00858e-61	1.92982e-59	58.7145	RNU6-950P	vehicle	vehicle_vs_PMA
chr3	134597506	134597936	Interval_81122	86.5483	2.54182	0.154154	16.4888	4.41298e-61	2.12123e-59	58.6734	KY	vehicle	vehicle_vs_PMA
chr16	69186360	69187179	Interval_45387	121.828	1.4126	0.0856965	16.4838	4.79956e-61	2.30349e-59	58.6376	SNTB2	vehicle	vehicle_vs_PMA
chr5	17381741	17382749	Interval_91814	78.6969	3.80457	0.230921	16.4756	5.49251e-61	2.63201e-59	58.5797	LINC02111	vehicle	vehicle_vs_PMA
chr17	42841306	42842494	Interval_48688	34.9421	3.7493	0.227568	16.4755	5.50455e-61	2.63373e-59	58.5794	AOC2	vehicle	vehicle_vs_PMA
chr5	72937191	72938830	Interval_93879	32.0445	3.69289	0.224154	16.4748	5.57048e-61	2.66119e-59	58.5749	FCHO2	vehicle	vehicle_vs_PMA
chr11	118227540	118228825	Interval_23302	133.152	1.59481	0.0968416	16.4682	6.20859e-61	2.96149e-59	58.5285	MPZL3	vehicle	vehicle_vs_PMA
chr2	169106713	169108423	Interval_65189	107.879	1.65719	0.100638	16.4669	6.34769e-61	3.02321e-59	58.5195	UBE2V1P6	vehicle	vehicle_vs_PMA
chr14	76977610	76978547	Interval_37444	120.097	-2.57757	0.156562	-16.4635	6.70707e-61	3.18949e-59	58.4963	RPLP1P1	PMA	vehicle_vs_PMA
chr11	9001386	9002295	Interval_18679	74.8883	-3.7267	0.226473	-16.4554	7.66807e-61	3.64093e-59	58.4388	NRIP3	PMA	vehicle_vs_PMA
chr6	31614238	31615659	Interval_101397	50.5457	2.20528	0.134049	16.4512	8.21629e-61	3.8953e-59	58.4095	AIF1	vehicle	vehicle_vs_PMA
chr1	26627717	26628573	Interval_1400	71.6041	2.43923	0.148279	16.4502	8.35592e-61	3.95548e-59	58.4028	LOC124904813	vehicle	vehicle_vs_PMA
chr2	96148349	96149029	Interval_61816	137.34	-1.90726	0.115948	-16.4492	8.49793e-61	4.01659e-59	58.3961	DUSP2	PMA	vehicle_vs_PMA
chr9	120676311	120677227	Interval_124832	53.7195	3.00218	0.182598	16.4415	9.65486e-61	4.55651e-59	58.3414	MEGF9	vehicle	vehicle_vs_PMA
chr4	26272553	26274222	Interval_85343	87.6484	3.22275	0.196053	16.4382	1.0191e-60	4.80226e-59	58.3186	LOC124900690	vehicle	vehicle_vs_PMA
chr3	177614239	177616308	Interval_83066	145.823	3.83088	0.233131	16.4323	1.12367e-60	5.28701e-59	58.2768	LOC124900562	vehicle	vehicle_vs_PMA
chrX	132016974	132017894	Interval_129459	40.9805	2.93974	0.179036	16.4198	1.38051e-60	6.48568e-59	58.188	STK26	vehicle	vehicle_vs_PMA
chr4	37878979	37879845	Interval_85652	67.1168	3.43382	0.209131	16.4195	1.38802e-60	6.51113e-59	58.1863	HNRNPRP3	vehicle	vehicle_vs_PMA
chr1	35800077	35800752	Interval_1940	58.121	2.78349	0.169567	16.4152	1.48805e-60	6.96987e-59	58.1568	AGO4	vehicle	vehicle_vs_PMA
chr19	2073933	2074775	Interval_54044	36.6368	2.60318	0.158591	16.4144	1.50888e-60	7.05685e-59	58.1514	MOB3A	vehicle	vehicle_vs_PMA
chr1	235892650	235893879	Interval_11537	154.659	2.5016	0.152473	16.4068	1.7106e-60	7.98829e-59	58.0975	LOC105373215	vehicle	vehicle_vs_PMA
chr22	42888972	42889625	Interval_75082	31.867	2.95554	0.180187	16.4027	1.83037e-60	8.53479e-59	58.0688	LOC101927393	vehicle	vehicle_vs_PMA
chr1	88700377	88702062	Interval_4141	187.785	3.32767	0.20293	16.3981	1.9732e-60	9.18705e-59	58.0368	PKN2-AS1	vehicle	vehicle_vs_PMA
chr6	109796741	109797843	Interval_104623	59.8109	3.68995	0.225141	16.3895	2.27238e-60	1.05642e-58	57.9762	FIG4	vehicle	vehicle_vs_PMA
chr17	75125804	75126524	Interval_50459	40.017	3.01713	0.184101	16.3884	2.313e-60	1.0737e-58	57.9691	NT5C	vehicle	vehicle_vs_PMA
chr2	152611538	152613847	Interval_64392	281.931	2.9755	0.181892	16.3586	3.77621e-60	1.75032e-58	57.7569	PRPF40A	vehicle	vehicle_vs_PMA
chr6	30768958	30770171	Interval_101314	85.7422	-2.4801	0.151629	-16.3563	3.91927e-60	1.81393e-58	57.7414	HCG20	PMA	vehicle_vs_PMA
chr20	4012466	4013339	Interval_69089	90.3913	3.36534	0.205805	16.3521	4.20579e-60	1.94365e-58	57.7114	FTLP3	vehicle	vehicle_vs_PMA
chr6	42572021	42572987	Interval_102255	59.3124	2.07925	0.127191	16.3475	4.53307e-60	2.09179e-58	57.6795	UBR2	vehicle	vehicle_vs_PMA
chr19	16142150	16142709	Interval_55202	33.1978	3.44691	0.211029	16.3338	5.67443e-60	2.6146e-58	57.5826	HSH2D	vehicle	vehicle_vs_PMA
chr1	28174619	28175577	Interval_1592	47.1005	2.40775	0.147446	16.3296	6.07327e-60	2.79424e-58	57.5537	PTAFR	vehicle	vehicle_vs_PMA
chr11	12124472	12125222	Interval_18966	104.134	3.12178	0.191202	16.3271	6.33247e-60	2.9092e-58	57.5362	MICAL2	vehicle	vehicle_vs_PMA
chr17	49741417	49742846	Interval_49085	74.0792	1.89347	0.116042	16.317	7.47075e-60	3.42708e-58	57.4651	FAM117A	vehicle	vehicle_vs_PMA
chr15	68008998	68009937	Interval_41064	29.1154	3.09203	0.189647	16.3041	9.22437e-60	4.2253e-58	57.3741	LOC100286942	vehicle	vehicle_vs_PMA
chr5	78760136	78760918	Interval_94201	60.7735	2.53119	0.155394	16.2889	1.1843e-59	5.41681e-58	57.2663	LOC124900191	vehicle	vehicle_vs_PMA
chr2	12587617	12589420	Interval_58248	186.835	3.03774	0.18652	16.2864	1.23176e-59	5.62564e-58	57.2498	LOC107985853	vehicle	vehicle_vs_PMA
chr8	23598309	23599716	Interval_115691	47.4403	3.47817	0.213564	16.2863	1.23496e-59	5.63197e-58	57.2493	RNU4-71P	vehicle	vehicle_vs_PMA
chr20	8427450	8428452	Interval_69339	118.173	3.64086	0.223596	16.2832	1.29843e-59	5.9128e-58	57.2282	LOC124900459	vehicle	vehicle_vs_PMA
chr19	41796343	41796674	Interval_56434	28.5936	3.04271	0.18694	16.2764	1.45104e-59	6.59808e-58	57.1806	CEACAM3	vehicle	vehicle_vs_PMA
chr8	107656952	107658237	Interval_119077	96.9537	4.80222	0.295051	16.2759	1.46457e-59	6.64992e-58	57.1772	PGAM1P13	vehicle	vehicle_vs_PMA
chr2	169066612	169067543	Interval_65180	71.1079	2.87591	0.176806	16.2659	1.72251e-59	7.80971e-58	57.1074	DHRS9	vehicle	vehicle_vs_PMA
chr12	27250947	27251777	Interval_25626	53.2776	3.59261	0.220904	16.2632	1.80152e-59	8.15608e-58	57.0885	STK38L	vehicle	vehicle_vs_PMA
chr13	99483821	99485231	Interval_34108	71.8128	2.39634	0.147369	16.2608	1.87297e-59	8.46726e-58	57.0723	LINC01232	vehicle	vehicle_vs_PMA
chr7	5693046	5694689	Interval_108288	195.528	1.43628	0.0883536	16.256	2.02436e-59	9.13839e-58	57.0391	RNF216-IT1	vehicle	vehicle_vs_PMA
chr8	55891241	55891911	Interval_116837	33.5138	3.03137	0.186486	16.2552	2.05158e-59	9.24784e-58	57.034	SNORA1B	vehicle	vehicle_vs_PMA
chr19	35441397	35442419	Interval_56027	43.9277	2.7789	0.170958	16.2549	2.06356e-59	9.28841e-58	57.0321	FFAR2	vehicle	vehicle_vs_PMA
chr6	149727590	149728726	Interval_107028	43.9823	2.33076	0.143404	16.2531	2.12422e-59	9.54765e-58	57.0201	LATS1	vehicle	vehicle_vs_PMA
chr17	3002610	3004587	Interval_46624	50.6082	2.284	0.140528	16.2529	2.12875e-59	9.55422e-58	57.0198	LOC101927911	vehicle	vehicle_vs_PMA
chr13	99463788	99464937	Interval_34104	47.5033	2.61798	0.161111	16.2496	2.24924e-59	1.00805e-57	56.9965	LINC01232	vehicle	vehicle_vs_PMA
chr13	30661538	30662976	Interval_31388	97.6957	2.93135	0.180459	16.2438	2.47051e-59	1.10562e-57	56.9564	TRN-GTT2-4	vehicle	vehicle_vs_PMA
chr5	163309536	163310603	Interval_98538	51.4156	3.87355	0.238567	16.2367	2.77491e-59	1.24007e-57	56.9066	LOC124901125	vehicle	vehicle_vs_PMA
chrX	41435481	41436190	Interval_127540	39.2583	3.30784	0.203803	16.2306	3.06563e-59	1.36802e-57	56.8639	NYX	vehicle	vehicle_vs_PMA
chr6	42369465	42370005	Interval_102226	32.9871	2.67566	0.164871	16.2288	3.15525e-59	1.406e-57	56.852	LOC124901512	vehicle	vehicle_vs_PMA
chr5	39202794	39203756	Interval_92444	161.711	1.69583	0.104673	16.2012	4.94346e-59	2.1997e-57	56.6576	GOLGA5P1	vehicle	vehicle_vs_PMA
chr3	177602362	177603967	Interval_83063	124.059	3.35941	0.207499	16.19	5.93338e-59	2.63642e-57	56.579	LOC124900562	vehicle	vehicle_vs_PMA
chr5	50653635	50654711	Interval_92799	102.848	2.84087	0.175601	16.178	7.20839e-59	3.19839e-57	56.4951	PARP8	vehicle	vehicle_vs_PMA
chr1	2150984	2151723	Interval_126	71.7424	2.42676	0.150067	16.1712	8.0513e-59	3.56731e-57	56.4477	PRKCZ-AS1	vehicle	vehicle_vs_PMA
chr2	8896148	8897694	Interval_57962	29.5417	3.64859	0.225627	16.1709	8.08771e-59	3.57835e-57	56.4463	KIDINS220	vehicle	vehicle_vs_PMA
chr18	76447776	76449050	Interval_53671	73.1809	2.74529	0.169861	16.162	9.3407e-59	4.12687e-57	56.3844	ZNF516	vehicle	vehicle_vs_PMA
chr10	13566302	13567503	Interval_12952	38.3442	3.16071	0.195598	16.1592	9.775e-59	4.31263e-57	56.3653	LOC105376422	vehicle	vehicle_vs_PMA
chr7	36565796	36566483	Interval_109754	41.3992	4.02957	0.249457	16.1534	1.07525e-58	4.73718e-57	56.3245	AOAH-IT1	vehicle	vehicle_vs_PMA
chrX	118755888	118756504	Interval_129024	19.7765	4.1564	0.25737	16.1495	1.14476e-58	5.0363e-57	56.2979	TMEM30BP1	vehicle	vehicle_vs_PMA
chrX	9340697	9342142	Interval_126398	137.653	1.57976	0.0978345	16.1473	1.18649e-58	5.21251e-57	56.283	LOC442443	vehicle	vehicle_vs_PMA
chr6	116474812	116477650	Interval_105189	248.854	3.56176	0.22058	16.1472	1.18823e-58	5.21281e-57	56.2829	CALHM6-AS1	vehicle	vehicle_vs_PMA
chr4	16270135	16271853	Interval_85153	43.3474	2.38807	0.148022	16.1333	1.48958e-58	6.52564e-57	56.1854	RPS21P4	vehicle	vehicle_vs_PMA
chr1	235945776	235947093	Interval_11549	94.6256	2.13966	0.132669	16.1277	1.62862e-58	7.12474e-57	56.1472	LINC02768	vehicle	vehicle_vs_PMA
chr11	36400341	36401341	Interval_19896	44.1021	2.77224	0.171923	16.1249	1.70428e-58	7.44528e-57	56.1281	PRR5L	vehicle	vehicle_vs_PMA
chr10	69959431	69960663	Interval_15376	56.2815	3.2357	0.200678	16.1238	1.73646e-58	7.57523e-57	56.1206	LOC107984242	vehicle	vehicle_vs_PMA
chr14	51883298	51885488	Interval_35944	223.247	1.80908	0.112206	16.1228	1.76392e-58	7.68427e-57	56.1144	GNG2	vehicle	vehicle_vs_PMA
chr7	128437341	128438284	Interval_113364	44.8727	2.55969	0.158795	16.1194	1.86289e-58	8.10409e-57	56.0913	RPL37P16	vehicle	vehicle_vs_PMA
chr3	131386471	131387305	Interval_81010	57.4767	3.72616	0.231163	16.1192	1.87108e-58	8.12839e-57	56.09	NUDT16	vehicle	vehicle_vs_PMA
chr3	42761755	42763082	Interval_77433	110.538	3.02704	0.187811	16.1174	1.92472e-58	8.34975e-57	56.0783	CCDC13-AS2	vehicle	vehicle_vs_PMA
chr17	6599014	6600240	Interval_46846	90.0407	3.14555	0.195544	16.0862	3.18856e-58	1.38133e-56	55.8597	RNA5SP435	vehicle	vehicle_vs_PMA
chr2	120264493	120265933	Interval_63130	264.62	3.05834	0.190157	16.0832	3.34562e-58	1.44735e-56	55.8394	RALB	vehicle	vehicle_vs_PMA
chr9	21118792	21119785	Interval_121590	44.9461	3.5901	0.223262	16.0802	3.5113e-58	1.51692e-56	55.819	IFNWP4	vehicle	vehicle_vs_PMA
chr4	128907728	128909196	Interval_89217	210.192	3.55187	0.220888	16.08	3.52599e-58	1.51905e-56	55.8184	JADE1	vehicle	vehicle_vs_PMA
chr9	93042989	93043828	Interval_123627	36.269	2.52336	0.156926	16.08	3.52482e-58	1.51905e-56	55.8184	SUSD3	vehicle	vehicle_vs_PMA
chr16	11783095	11784117	Interval_43420	105.908	-2.21864	0.137981	-16.0793	3.56131e-58	1.53215e-56	55.8147	ZC3H7A	PMA	vehicle_vs_PMA
chr19	42553118	42554004	Interval_56518	28.8509	3.14791	0.195818	16.0757	3.77782e-58	1.62306e-56	55.7897	CEACAMP2	vehicle	vehicle_vs_PMA
chr5	89302604	89303665	Interval_94770	150.487	3.44012	0.214004	16.075	3.82071e-58	1.63922e-56	55.7854	LOC105379074	vehicle	vehicle_vs_PMA
chr19	30789131	30791036	Interval_55831	62.6372	3.71017	0.230817	16.074	3.8792e-58	1.66203e-56	55.7794	LOC105372354	vehicle	vehicle_vs_PMA
chr19	16399108	16400032	Interval_55250	36.1047	3.1612	0.19668	16.0728	3.95649e-58	1.69281e-56	55.7714	RPS2P51	vehicle	vehicle_vs_PMA
chr19	35458258	35459506	Interval_56031	53.1463	2.63166	0.163738	16.0724	3.98108e-58	1.701e-56	55.7693	FFAR2	vehicle	vehicle_vs_PMA
chr17	31308507	31310188	Interval_47941	125.568	1.44602	0.0899772	16.071	4.07511e-58	1.73879e-56	55.7598	EVI2B	vehicle	vehicle_vs_PMA
chr8	109428154	109429464	Interval_119164	55.5779	4.35893	0.27124	16.0704	4.11747e-58	1.75446e-56	55.7559	PKHD1L1	vehicle	vehicle_vs_PMA
chr2	38380288	38381026	Interval_59367	50.4169	2.24568	0.139823	16.0609	4.79527e-58	2.04048e-56	55.6903	ATL2	vehicle	vehicle_vs_PMA
chr17	78910567	78911383	Interval_50901	40.3952	2.54518	0.158512	16.0567	5.13457e-58	2.18188e-56	55.6612	CEP295NL	vehicle	vehicle_vs_PMA
chr21	17730559	17731670	Interval_72160	63.4535	3.33044	0.207619	16.0411	6.59371e-58	2.7981e-56	55.5531	LOC124900465	vehicle	vehicle_vs_PMA
chr7	150566608	150569970	Interval_114470	194.913	2.46718	0.153817	16.0397	6.74838e-58	2.85984e-56	55.5437	GIMAP4	vehicle	vehicle_vs_PMA
chr5	39076410	39077723	Interval_92423	151.059	2.60477	0.162488	16.0306	7.81483e-58	3.30729e-56	55.4805	RICTOR	vehicle	vehicle_vs_PMA
chr19	15640517	15640930	Interval_55170	24.5488	4.60014	0.287141	16.0205	9.19057e-58	3.88423e-56	55.4107	CYP4F3	vehicle	vehicle_vs_PMA
chr1	32992299	32993433	Interval_1832	126.645	1.99938	0.124824	16.0176	9.63174e-58	4.06517e-56	55.3909	LOC100419257	vehicle	vehicle_vs_PMA
chr6	43312820	43313342	Interval_102308	44.9259	2.53446	0.158258	16.0147	1.00911e-57	4.25327e-56	55.3713	RPL12P47	vehicle	vehicle_vs_PMA
chr4	1727370	1727889	Interval_84507	33.651	2.64418	0.16515	16.0108	1.07446e-57	4.52261e-56	55.3446	TACC3	vehicle	vehicle_vs_PMA
chr9	42430096	42432466	Interval_122419	114.506	4.16788	0.260343	16.0092	1.10236e-57	4.63379e-56	55.3341	ATP5F1AP1	vehicle	vehicle_vs_PMA
chr21	34189307	34190279	Interval_72809	40.7305	4.26734	0.266565	16.0087	1.11172e-57	4.66682e-56	55.331	LINC00310	vehicle	vehicle_vs_PMA
chr5	39224132	39225226	Interval_92450	75.4956	3.11946	0.194963	16.0002	1.27303e-57	5.33679e-56	55.2727	FYB1	vehicle	vehicle_vs_PMA
chr11	118223903	118225266	Interval_23299	160.93	1.67414	0.104679	15.9931	1.42708e-57	5.97455e-56	55.2237	JAML	vehicle	vehicle_vs_PMA
chr18	63252734	63254705	Interval_53293	126.221	2.89349	0.180936	15.9918	1.45704e-57	6.09178e-56	55.2153	LOC124904379	vehicle	vehicle_vs_PMA
chr1	247417764	247418267	Interval_12006	47.4763	3.68799	0.230672	15.988	1.5492e-57	6.46844e-56	55.1892	NLRP3	vehicle	vehicle_vs_PMA
chr6	5989342	5990210	Interval_99660	31.3407	3.27485	0.204877	15.9845	1.63906e-57	6.83448e-56	55.1653	LOC105374898	vehicle	vehicle_vs_PMA
chr10	92756132	92757812	Interval_16483	86.4493	2.77163	0.173467	15.9779	1.82309e-57	7.59168e-56	55.1197	HHEX	vehicle	vehicle_vs_PMA
chr1	91581996	91583131	Interval_4366	40.2506	3.1412	0.196606	15.9771	1.84556e-57	7.67498e-56	55.1149	LOC102723436	vehicle	vehicle_vs_PMA
chr2	72979628	72980617	Interval_61215	39.0923	3.16893	0.198372	15.9747	1.91725e-57	7.96247e-56	55.099	LOC107985897	vehicle	vehicle_vs_PMA
chr5	151132893	151133712	Interval_98071	47.5794	2.5989	0.162828	15.961	2.3877e-57	9.90307e-56	55.0042	ANXA6	vehicle	vehicle_vs_PMA
chr5	40257654	40259133	Interval_92527	104.544	3.41116	0.213751	15.9586	2.483e-57	1.02846e-55	54.9878	LINC00604	vehicle	vehicle_vs_PMA
chr16	30165869	30166910	Interval_44225	73.0688	2.15893	0.135299	15.9568	2.55691e-57	1.05767e-55	54.9756	CORO1A	vehicle	vehicle_vs_PMA
chr1	182235304	182236143	Interval_8280	45.4686	3.35062	0.209987	15.9564	2.57295e-57	1.0629e-55	54.9735	YPEL5P1	vehicle	vehicle_vs_PMA
chr10	46092174	46093534	Interval_14505	117.693	3.1449	0.197104	15.9555	2.60786e-57	1.07589e-55	54.9682	AGAP7P	vehicle	vehicle_vs_PMA
chr20	21324529	21326412	Interval_69727	149.537	2.29931	0.14416	15.9498	2.8602e-57	1.17843e-55	54.9287	XRN2	vehicle	vehicle_vs_PMA
chr6	134216052	134217333	Interval_105890	125.596	2.39309	0.150088	15.9446	3.10562e-57	1.27786e-55	54.8935	RPS29P32	vehicle	vehicle_vs_PMA
chr5	91379996	91385323	Interval_95021	732.713	1.09523	0.0687049	15.9411	3.2849e-57	1.34806e-55	54.8703	ARRDC3	vehicle	vehicle_vs_PMA
chr5	91379996	91385323	Interval_95023	732.713	1.09523	0.0687049	15.9411	3.2849e-57	1.34806e-55	54.8703	ARRDC3	vehicle	vehicle_vs_PMA
chr14	71340879	71341973	Interval_37052	34.1002	3.30888	0.207677	15.9328	3.74972e-57	1.53679e-55	54.8134	LOC729941	vehicle	vehicle_vs_PMA
chr16	30139719	30140288	Interval_44221	35.7187	2.4839	0.155924	15.9302	3.90972e-57	1.60026e-55	54.7958	MAPK3	vehicle	vehicle_vs_PMA
chr15	55222252	55223082	Interval_40237	63.1555	2.13443	0.133991	15.9296	3.94854e-57	1.61403e-55	54.7921	RSL24D1	vehicle	vehicle_vs_PMA
chr17	64344267	64344753	Interval_49797	47.2854	3.47631	0.218367	15.9196	4.63619e-57	1.89263e-55	54.7229	RPL31P57	vehicle	vehicle_vs_PMA
chr18	76467337	76469389	Interval_53674	89.5275	2.80919	0.176477	15.9182	4.73975e-57	1.92985e-55	54.7145	ZNF516	vehicle	vehicle_vs_PMA
chr18	76467337	76469389	Interval_53675	89.5275	2.80919	0.176477	15.9182	4.73975e-57	1.92985e-55	54.7145	ZNF516	vehicle	vehicle_vs_PMA
chr19	18848485	18849276	Interval_55485	36.9845	3.18801	0.200307	15.9156	4.93544e-57	2.00691e-55	54.6975	UPF1	vehicle	vehicle_vs_PMA
chr1	27001727	27002710	Interval_1447	61.4456	2.34069	0.147121	15.91	5.40302e-57	2.19418e-55	54.6587	TRNP1	vehicle	vehicle_vs_PMA
chr1	244254256	244255194	Interval_11826	54.9836	3.0754	0.193311	15.9091	5.47877e-57	2.21915e-55	54.6538	LOC105373262	vehicle	vehicle_vs_PMA
chr5	157171897	157172982	Interval_98258	164.899	-3.01256	0.189361	-15.9091	5.4787e-57	2.21915e-55	54.6538	GARIN3	PMA	vehicle_vs_PMA
chr1	64987328	64988294	Interval_3297	54.0335	2.77686	0.174572	15.9067	5.69361e-57	2.30318e-55	54.6377	SLC2A3P2	vehicle	vehicle_vs_PMA
chr1	235876404	235876909	Interval_11531	69.5919	1.97951	0.124473	15.9031	6.0345e-57	2.4379e-55	54.613	LYST	vehicle	vehicle_vs_PMA
chr2	230218112	230218929	Interval_68104	122.646	2.08999	0.131424	15.9026	6.07597e-57	2.45148e-55	54.6106	SP110	vehicle	vehicle_vs_PMA
chr3	172561968	172563986	Interval_82829	95.171	2.6707	0.167957	15.9011	6.22842e-57	2.50974e-55	54.6004	LINC02068	vehicle	vehicle_vs_PMA
chr15	45048254	45049948	Interval_39787	148.363	2.32697	0.146386	15.8961	6.73816e-57	2.71163e-55	54.5668	LOC100422669	vehicle	vehicle_vs_PMA
chr9	129250766	129251246	Interval_125365	21.9002	4.1871	0.263492	15.8908	7.34183e-57	2.95075e-55	54.5301	IER5L-AS1	vehicle	vehicle_vs_PMA
chr8	94986705	94988437	Interval_118402	55.2276	2.98192	0.187655	15.8905	7.37716e-57	2.96113e-55	54.5285	NDUFAF6	vehicle	vehicle_vs_PMA
chr14	103114982	103115538	Interval_38700	28.4474	3.55306	0.223619	15.8889	7.56527e-57	3.03273e-55	54.5182	TNFAIP2	vehicle	vehicle_vs_PMA
chr4	83197276	83198840	Interval_87312	131.529	2.6582	0.167333	15.8857	7.96268e-57	3.18794e-55	54.4965	LOC124900167	vehicle	vehicle_vs_PMA
chr12	128857115	128858226	Interval_30689	90.0652	3.21908	0.202676	15.8829	8.32861e-57	3.33016e-55	54.4775	GLT1D1	vehicle	vehicle_vs_PMA
chr9	89400068	89401053	Interval_123376	79.7572	2.57105	0.161895	15.881	8.58576e-57	3.42858e-55	54.4649	PA2G4P6	vehicle	vehicle_vs_PMA
chr8	61581346	61583241	Interval_117178	189.554	4.36208	0.274745	15.8768	9.16922e-57	3.65689e-55	54.4369	KRT8P3	vehicle	vehicle_vs_PMA
chr6	132733065	132736883	Interval_105838	351.758	3.19979	0.20156	15.8751	9.42347e-57	3.74869e-55	54.4261	VNN3P	vehicle	vehicle_vs_PMA
chr6	132733065	132736883	Interval_105839	351.758	3.19979	0.20156	15.8751	9.42347e-57	3.74869e-55	54.4261	VNN3P	vehicle	vehicle_vs_PMA
chr6	136858891	136859866	Interval_106138	88.5238	3.40765	0.214669	15.874	9.59905e-57	3.81366e-55	54.4187	LOC124900226	vehicle	vehicle_vs_PMA
chr10	74227870	74229020	Interval_15719	198.072	2.18885	0.137927	15.8696	1.02813e-56	4.07951e-55	54.3894	LOC124902456	vehicle	vehicle_vs_PMA
chr1	63640432	63641441	Interval_3214	30.8344	3.1071	0.195807	15.8682	1.05299e-56	4.17284e-55	54.3796	RN7SL130P	vehicle	vehicle_vs_PMA
chr15	55402697	55404518	Interval_40273	182.525	2.91906	0.183985	15.8658	1.09301e-56	4.32595e-55	54.3639	CCPG1	vehicle	vehicle_vs_PMA
chr6	136787872	136788811	Interval_106132	119.442	1.64359	0.103613	15.8627	1.14793e-56	4.53753e-55	54.3432	MAP3K5-AS2	vehicle	vehicle_vs_PMA
chr12	636440	637090	Interval_24078	57.4535	2.89376	0.18244	15.8614	1.17257e-56	4.62904e-55	54.3345	NINJ2-AS1	vehicle	vehicle_vs_PMA
chr14	91114007	91115849	Interval_37903	144.329	1.76777	0.111513	15.8525	1.35023e-56	5.32367e-55	54.2738	DGLUCY	vehicle	vehicle_vs_PMA
chr17	77137833	77139274	Interval_50677	159.466	2.15712	0.136165	15.842	1.59664e-56	6.27929e-55	54.2021	SEC14L1	vehicle	vehicle_vs_PMA
chr17	77137833	77139274	Interval_50678	159.466	2.15712	0.136165	15.842	1.59664e-56	6.27929e-55	54.2021	SEC14L1	vehicle	vehicle_vs_PMA
chr7	142104180	142105345	Interval_114105	63.0399	2.81549	0.177777	15.8372	1.72428e-56	6.77276e-55	54.1692	MGAM2	vehicle	vehicle_vs_PMA
chr12	122752311	122753104	Interval_30465	105.628	-1.7726	0.111934	-15.8361	1.754e-56	6.88079e-55	54.1624	DENR	PMA	vehicle_vs_PMA
chr16	28165553	28166092	Interval_44050	80.3826	3.14183	0.19841	15.835	1.78358e-56	6.98806e-55	54.1556	LOC124900376	vehicle	vehicle_vs_PMA
chr20	3901149	3902194	Interval_69073	53.7925	2.72818	0.172359	15.8284	1.98092e-56	7.75148e-55	54.1106	PANK2	vehicle	vehicle_vs_PMA
chr5	132456202	132458075	Interval_96976	271.623	1.79951	0.113728	15.8229	2.16246e-56	8.45123e-55	54.0731	LOC124901064	vehicle	vehicle_vs_PMA
chr5	143124685	143125457	Interval_97673	43.5993	2.81246	0.17787	15.8119	2.57424e-56	1.00479e-54	53.9979	LOC124901098	vehicle	vehicle_vs_PMA
chr7	26314137	26315278	Interval_109293	88.0667	3.0622	0.193805	15.8005	3.0889e-56	1.20417e-54	53.9193	SNX10	vehicle	vehicle_vs_PMA
chr14	91142148	91143188	Interval_37910	43.1626	2.50445	0.158574	15.7936	3.44574e-56	1.3416e-54	53.8724	SNORA11B	vehicle	vehicle_vs_PMA
chr14	59849148	59850653	Interval_36311	50.4438	4.01492	0.254253	15.791	3.58585e-56	1.39441e-54	53.8556	RTN1	vehicle	vehicle_vs_PMA
chr14	97694754	97695522	Interval_38352	22.8623	4.52304	0.286441	15.7905	3.61698e-56	1.40476e-54	53.8524	LINC02291	vehicle	vehicle_vs_PMA
chr8	19695300	19697006	Interval_115435	120.99	1.88148	0.119198	15.7845	3.97695e-56	1.54264e-54	53.8117	LOC124901899	vehicle	vehicle_vs_PMA
chr1	248804702	248806159	Interval_12079	103.121	2.35023	0.148901	15.7838	4.02169e-56	1.55806e-54	53.8074	LOC124904577	vehicle	vehicle_vs_PMA
chr4	37757598	37758892	Interval_85635	89.5348	3.3359	0.211405	15.7796	4.29821e-56	1.66312e-54	53.7791	LOC105374406	vehicle	vehicle_vs_PMA
chr1	221045554	221046920	Interval_10669	102.083	3.07718	0.195016	15.7792	4.32934e-56	1.67308e-54	53.7765	LOC101929750	vehicle	vehicle_vs_PMA
chr8	69738114	69739687	Interval_117540	78.6165	2.84699	0.180473	15.7751	4.61343e-56	1.78066e-54	53.7494	LOC105375889	vehicle	vehicle_vs_PMA
chr1	150791454	150792107	Interval_6372	47.834	2.41028	0.152796	15.7745	4.66242e-56	1.79734e-54	53.7454	UBE2D3P3	vehicle	vehicle_vs_PMA
chr10	87892730	87894390	Interval_16134	47.9227	2.62348	0.166354	15.7705	4.96525e-56	1.91171e-54	53.7186	PTEN	vehicle	vehicle_vs_PMA
chr15	52682257	52683956	Interval_40217	146.363	1.84384	0.116933	15.7683	5.14018e-56	1.97662e-54	53.7041	FAM214A	vehicle	vehicle_vs_PMA
chr17	5580320	5581038	Interval_46835	28.612	3.14527	0.199499	15.7658	5.34909e-56	2.05442e-54	53.6873	NLRP1	vehicle	vehicle_vs_PMA
chr10	71775406	71775761	Interval_15487	31.2655	3.20916	0.203594	15.7625	5.63369e-56	2.16106e-54	53.6653	VSIR	vehicle	vehicle_vs_PMA
chr10	89384509	89385525	Interval_16329	88.1937	2.95083	0.187431	15.7436	7.60529e-56	2.91377e-54	53.5355	IFIT1B	vehicle	vehicle_vs_PMA
chr16	89956723	89957438	Interval_46368	30.1638	3.28978	0.208962	15.7434	7.62119e-56	2.91627e-54	53.5352	SNORA119	vehicle	vehicle_vs_PMA
chr12	101670023	101672341	Interval_29354	103.759	2.15016	0.13662	15.7382	8.27184e-56	3.16137e-54	53.5001	LOC124902996	vehicle	vehicle_vs_PMA
chr19	41626376	41627430	Interval_56420	53.3455	3.08009	0.195815	15.7296	9.48002e-56	3.61867e-54	53.4415	CEACAM4	vehicle	vehicle_vs_PMA
chr17	77109741	77110456	Interval_50672	28.9458	2.79199	0.177505	15.729	9.56604e-56	3.64704e-54	53.4381	MIR6516	vehicle	vehicle_vs_PMA
chr8	130045396	130046445	Interval_120245	73.0408	2.10505	0.133834	15.7289	9.59375e-56	3.65313e-54	53.4373	RNU6-1255P	vehicle	vehicle_vs_PMA
chr15	74546081	74546670	Interval_41465	67.3042	-2.98476	0.189775	-15.7279	9.74488e-56	3.70615e-54	53.4311	ARID3B	PMA	vehicle_vs_PMA
chr15	98956414	98956782	Interval_42604	27.8799	3.70794	0.235847	15.7218	1.0718e-55	4.07128e-54	53.3903	PGPEP1L	vehicle	vehicle_vs_PMA
chr6	142884892	142886154	Interval_106580	122.73	-1.60862	0.102321	-15.7213	1.08024e-55	4.09832e-54	53.3874	HIVEP2	PMA	vehicle_vs_PMA
chr4	153453377	153454196	Interval_90125	49.6612	3.02199	0.192228	15.7209	1.08756e-55	4.12109e-54	53.385	TMEM131L	vehicle	vehicle_vs_PMA
chr1	120122057	120122967	Interval_5836	50.8083	2.42248	0.154125	15.7176	1.14577e-55	4.33638e-54	53.3629	RNU6-465P	vehicle	vehicle_vs_PMA
chr12	40215800	40217634	Interval_26036	164.149	3.142	0.199916	15.7166	1.1644e-55	4.40153e-54	53.3564	LRRK2	vehicle	vehicle_vs_PMA
chr14	91520156	91522068	Interval_37972	81.4603	3.44373	0.2192	15.7104	1.28324e-55	4.84488e-54	53.3147	PPP4R3A	vehicle	vehicle_vs_PMA
chr11	16189735	16192131	Interval_19250	121.964	4.0635	0.258662	15.7097	1.29869e-55	4.89729e-54	53.31	LOC124900593	vehicle	vehicle_vs_PMA
chr2	230457169	230458513	Interval_68135	78.6956	2.18526	0.139104	15.7095	1.30124e-55	4.90098e-54	53.3097	SP100	vehicle	vehicle_vs_PMA
chr3	10436849	10437866	Interval_75852	87.9318	-2.11046	0.134344	-15.7094	1.30454e-55	4.90745e-54	53.3091	MIR885	PMA	vehicle_vs_PMA
chr1	182629558	182630224	Interval_8319	78.223	-3.13614	0.199647	-15.7084	1.32471e-55	4.97732e-54	53.303	LINC01686	PMA	vehicle_vs_PMA
chr6	111803442	111806205	Interval_104786	112.699	-1.9768	0.125855	-15.707	1.35349e-55	5.07324e-54	53.2947	LOC102724646	PMA	vehicle_vs_PMA
chr6	111803442	111806205	Interval_104787	112.699	-1.9768	0.125855	-15.707	1.35349e-55	5.07324e-54	53.2947	LOC102724646	PMA	vehicle_vs_PMA
chr1	179881548	179884510	Interval_8100	397.918	-1.3713	0.0873146	-15.7052	1.39275e-55	5.21411e-54	53.2828	TOR1AIP1	PMA	vehicle_vs_PMA
chr20	53425574	53426796	Interval_71351	41.2486	4.29994	0.273858	15.7014	1.48002e-55	5.53419e-54	53.2569	PPIAP10	vehicle	vehicle_vs_PMA
chr6	36755448	36756234	Interval_101885	75.6894	-2.56467	0.163347	-15.7008	1.49421e-55	5.58053e-54	53.2533	GPR166P	PMA	vehicle_vs_PMA
chr3	57790569	57792667	Interval_78356	137.578	3.45383	0.220027	15.6973	1.57761e-55	5.88496e-54	53.2303	PDHA1P1	vehicle	vehicle_vs_PMA
chr11	59247323	59248958	Interval_20467	99.2851	3.44192	0.219294	15.6955	1.62396e-55	6.05062e-54	53.2182	WARS1P1	vehicle	vehicle_vs_PMA
chr1	226674768	226675965	Interval_10937	238.703	1.38353	0.0881609	15.6932	1.68335e-55	6.26441e-54	53.2031	ITPKB-IT1	vehicle	vehicle_vs_PMA
chr1	248710316	248711354	Interval_12068	38.5407	3.17713	0.202654	15.6776	2.15179e-55	7.99808e-54	53.097	OR14I1	vehicle	vehicle_vs_PMA
chr19	51753959	51754507	Interval_57225	65.4055	2.84698	0.181603	15.677	2.17305e-55	8.06749e-54	53.0933	FPR1	vehicle	vehicle_vs_PMA
chr1	198681295	198682874	Interval_9380	353.849	1.29474	0.0826211	15.6709	2.39288e-55	8.87302e-54	53.0519	PEBP1P3	vehicle	vehicle_vs_PMA
chr1	157133238	157133955	Interval_6876	108.926	-2.18346	0.139343	-15.6696	2.44012e-55	9.03745e-54	53.044	ETV3	PMA	vehicle_vs_PMA
chr14	21319580	21320351	Interval_34759	69.6988	3.1729	0.202517	15.6673	2.52988e-55	9.35875e-54	53.0288	RPGRIP1	vehicle	vehicle_vs_PMA
chr1	68347234	68348056	Interval_3504	37.7325	3.1254	0.199489	15.667	2.54237e-55	9.39379e-54	53.0272	ELOCP18	vehicle	vehicle_vs_PMA
chr3	152196648	152197808	Interval_81925	128.447	2.09596	0.133785	15.6667	2.55674e-55	9.4357e-54	53.0252	LOC101928166	vehicle	vehicle_vs_PMA
chr14	31377724	31378487	Interval_35160	70.9724	2.34006	0.149386	15.6646	2.64263e-55	9.74113e-54	53.0114	HEATR5A	vehicle	vehicle_vs_PMA
chr6	30529165	30530368	Interval_101272	56.2598	2.23021	0.14238	15.6638	2.67552e-55	9.85073e-54	53.0065	LINC02569	vehicle	vehicle_vs_PMA
chr21	34200076	34201643	Interval_72812	122.409	3.07421	0.196278	15.6625	2.73002e-55	1.00395e-53	52.9983	LINC00310	vehicle	vehicle_vs_PMA
chr3	39254865	39256225	Interval_77301	75.9559	2.23093	0.14246	15.66	2.83895e-55	1.04155e-53	52.9823	LOC102724104	vehicle	vehicle_vs_PMA
chr3	134594454	134595610	Interval_81121	198.127	1.9464	0.12429	15.6601	2.83624e-55	1.04155e-53	52.9823	KY	vehicle	vehicle_vs_PMA
chr6	109872899	109873971	Interval_104629	45.6012	3.92133	0.250502	15.6539	3.12616e-55	1.14557e-53	52.941	GPR6	vehicle	vehicle_vs_PMA
chrX	120535818	120537117	Interval_129122	47.2903	3.24754	0.207468	15.6532	3.15854e-55	1.15608e-53	52.937	LOC124905273	vehicle	vehicle_vs_PMA
chr5	91218459	91220129	Interval_94996	167.774	3.16355	0.202192	15.6463	3.52291e-55	1.28793e-53	52.8901	LOC107986433	vehicle	vehicle_vs_PMA
chr3	43695404	43696336	Interval_77532	47.0361	2.88193	0.184202	15.6455	3.56555e-55	1.30199e-53	52.8854	ABHD5	vehicle	vehicle_vs_PMA
chr1	158799511	158802099	Interval_6947	151.783	3.46766	0.221666	15.6436	3.67109e-55	1.33896e-53	52.8732	OR2AQ1P	vehicle	vehicle_vs_PMA
chr1	2555468	2557213	Interval_157	141.451	-1.78667	0.114214	-15.6432	3.69494e-55	1.34608e-53	52.8709	TNFRSF14	PMA	vehicle_vs_PMA
chr1	20821465	20821881	Interval_930	31.1305	2.798	0.178882	15.6416	3.78954e-55	1.37893e-53	52.8605	RNU7-200P	vehicle	vehicle_vs_PMA
chr19	51131950	51132767	Interval_57138	57.9325	2.11923	0.135607	15.6277	4.71606e-55	1.71407e-53	52.766	LOC124904749	vehicle	vehicle_vs_PMA
chr12	8540055	8541443	Interval_24605	146.398	3.05479	0.195514	15.6244	4.96558e-55	1.80266e-53	52.7441	CLEC4E	vehicle	vehicle_vs_PMA
chr19	47035471	47036447	Interval_56821	79.6958	-3.3621	0.21523	-15.621	5.2409e-55	1.90039e-53	52.7212	NPAS1	PMA	vehicle_vs_PMA
chr7	76592155	76593127	Interval_111179	45.3263	2.9458	0.188615	15.618	5.48816e-55	1.98773e-53	52.7016	POMZP3	vehicle	vehicle_vs_PMA
chr10	31977130	31978334	Interval_14041	136.556	1.76905	0.113301	15.6137	5.87436e-55	2.12514e-53	52.6726	RPL34P19	vehicle	vehicle_vs_PMA
chr16	17173088	17174264	Interval_43610	60.8435	3.04429	0.195007	15.6112	6.11227e-55	2.20864e-53	52.6559	LOC102723692	vehicle	vehicle_vs_PMA
chr19	35430303	35431648	Interval_56023	65.8257	2.71026	0.173751	15.5985	7.45117e-55	2.68933e-53	52.5704	LOC101927522	vehicle	vehicle_vs_PMA
chr17	45307376	45308209	Interval_48823	105.646	1.49185	0.0956586	15.5955	7.80783e-55	2.81479e-53	52.5506	MAP3K14	vehicle	vehicle_vs_PMA
chr2	16630373	16631254	Interval_58342	39.6161	2.75308	0.176535	15.5951	7.86388e-55	2.83172e-53	52.5479	CYRIA	vehicle	vehicle_vs_PMA
chrX	13015901	13016800	Interval_126561	46.3629	3.00369	0.192716	15.5861	9.04575e-55	3.25355e-53	52.4876	FAM9C	vehicle	vehicle_vs_PMA
chr4	87390523	87391761	Interval_87538	143.037	1.41807	0.0909853	15.5857	9.10501e-55	3.27108e-53	52.4853	HSD17B11	vehicle	vehicle_vs_PMA
chr9	84001261	84002945	Interval_123196	141.913	3.30165	0.211866	15.5837	9.39948e-55	3.37299e-53	52.472	RMI1	vehicle	vehicle_vs_PMA
chr16	30149141	30150106	Interval_44224	65.9299	2.75026	0.176585	15.5747	1.08177e-54	3.87743e-53	52.4115	MAPK3	vehicle	vehicle_vs_PMA
chr12	51326634	51327290	Interval_26698	80.16	2.01735	0.129532	15.5741	1.09096e-54	3.90588e-53	52.4083	BIN2	vehicle	vehicle_vs_PMA
chr1	192157607	192160456	Interval_8916	465.491	3.60908	0.231748	15.5733	1.10573e-54	3.95421e-53	52.4029	RGS18	vehicle	vehicle_vs_PMA
chr2	40454922	40456088	Interval_59475	143.293	3.87608	0.248905	15.5725	1.11872e-54	3.9961e-53	52.3984	SLC8A1	vehicle	vehicle_vs_PMA
chr4	100980995	100983003	Interval_88007	105.261	3.91205	0.251251	15.5703	1.15918e-54	4.13588e-53	52.3834	LINC01217	vehicle	vehicle_vs_PMA
chr6	31585366	31587385	Interval_101393	144.462	1.6869	0.108344	15.5698	1.1683e-54	4.16363e-53	52.3805	LST1	vehicle	vehicle_vs_PMA
chr22	37270985	37271740	Interval_74628	60.8227	2.81178	0.18067	15.5631	1.29668e-54	4.6159e-53	52.3357	LOC107985576	vehicle	vehicle_vs_PMA
chr9	134409385	134410198	Interval_125718	40.6805	3.14559	0.202205	15.5564	1.43928e-54	5.11767e-53	52.2909	MIR4669	vehicle	vehicle_vs_PMA
chr3	172546335	172547625	Interval_82825	52.2811	3.93255	0.252889	15.5505	1.5783e-54	5.60556e-53	52.2514	TNFSF10	vehicle	vehicle_vs_PMA
chr3	127683612	127684355	Interval_80763	31.3295	3.01755	0.194092	15.547	1.66757e-54	5.91588e-53	52.228	ABTB1	vehicle	vehicle_vs_PMA
chr10	87864533	87865985	Interval_16124	98.3546	1.78692	0.114942	15.5462	1.68707e-54	5.97824e-53	52.2234	PTEN	vehicle	vehicle_vs_PMA
chr2	70043367	70044208	Interval_61082	106.272	2.6679	0.171623	15.5451	1.71743e-54	6.07891e-53	52.2162	RN7SL470P	vehicle	vehicle_vs_PMA
chr17	48113046	48113826	Interval_48975	53.6877	2.36191	0.151963	15.5427	1.78338e-54	6.30518e-53	52.2003	SNX11	vehicle	vehicle_vs_PMA
chr11	72807228	72808684	Interval_21374	121.761	2.43704	0.156853	15.5371	1.94734e-54	6.87707e-53	52.1626	LOC107984421	vehicle	vehicle_vs_PMA
chr8	107631392	107633445	Interval_119069	445.702	4.39013	0.282566	15.5367	1.95818e-54	6.90752e-53	52.1607	PGAM1P13	vehicle	vehicle_vs_PMA
chr16	48188091	48189176	Interval_44522	34.996	2.98524	0.192173	15.5341	2.03841e-54	7.18239e-53	52.1437	LONP2	vehicle	vehicle_vs_PMA
chr9	222099	223418	Interval_120924	77.0016	2.36189	0.152157	15.5227	2.43709e-54	8.57746e-53	52.0666	DOCK8-AS1	vehicle	vehicle_vs_PMA
chr11	67120595	67121808	Interval_21081	82.1931	1.75222	0.112924	15.5168	2.67075e-54	9.38923e-53	52.0274	LOC107984341	vehicle	vehicle_vs_PMA
chr15	42544827	42545780	Interval_39649	39.6917	2.44729	0.157742	15.5145	2.76749e-54	9.71836e-53	52.0124	LRRC57	vehicle	vehicle_vs_PMA
chr9	257851	258528	Interval_120932	59.1386	2.91046	0.18779	15.4985	3.5526e-54	1.24613e-52	51.9044	DOCK8	vehicle	vehicle_vs_PMA
chr3	46233190	46234083	Interval_77730	48.4701	4.10762	0.265102	15.4945	3.77805e-54	1.32372e-52	51.8782	CCR3	vehicle	vehicle_vs_PMA
chr8	33496262	33497274	Interval_116142	64.2319	3.48615	0.225076	15.4888	4.12839e-54	1.44484e-52	51.8402	MAK16	vehicle	vehicle_vs_PMA
chr17	64411944	64412518	Interval_49813	25.8419	3.86623	0.249657	15.4862	4.3014e-54	1.50371e-52	51.8228	PECAM1	vehicle	vehicle_vs_PMA
chr15	50107023	50108115	Interval_39962	156.929	2.37103	0.153143	15.4825	4.55267e-54	1.58976e-52	51.7987	ATP8B4	vehicle	vehicle_vs_PMA
chr3	112813426	112815005	Interval_80179	107.767	2.26882	0.14658	15.4783	4.85809e-54	1.69451e-52	51.771	CD200R1L-AS1	vehicle	vehicle_vs_PMA
chr7	139131234	139132316	Interval_113871	68.603	3.1248	0.201886	15.478	4.88403e-54	1.70165e-52	51.7691	TTC26	vehicle	vehicle_vs_PMA
chr12	57240407	57240961	Interval_27140	57.7005	-3.14399	0.20326	-15.4678	5.72235e-54	1.99151e-52	51.7008	NDUFA4L2	PMA	vehicle_vs_PMA
chr1	167612145	167613001	Interval_7519	75.0744	3.15316	0.203855	15.4677	5.7332e-54	1.99306e-52	51.7005	RCSD1	vehicle	vehicle_vs_PMA
chr6	43798587	43799387	Interval_102352	97.7522	-3.08138	0.199219	-15.4673	5.76814e-54	2.00297e-52	51.6983	LOC105375070	PMA	vehicle_vs_PMA
chr1	20597008	20598386	Interval_921	26.773	3.50784	0.226836	15.4642	6.04973e-54	2.09841e-52	51.6781	CDA	vehicle	vehicle_vs_PMA
chr19	914975	915544	Interval_53916	26.9569	3.02254	0.195474	15.4626	6.20174e-54	2.14874e-52	51.6678	KISS1R	vehicle	vehicle_vs_PMA
chr15	52013049	52013904	Interval_40148	105.791	-3.19284	0.206492	-15.4623	6.23344e-54	2.15732e-52	51.6661	MAPK6-DT	PMA	vehicle_vs_PMA
chr9	113232701	113234055	Interval_124608	85.0724	1.79195	0.115958	15.4535	7.14886e-54	2.4714e-52	51.6071	SLC31A1	vehicle	vehicle_vs_PMA
chr11	86134770	86135238	Interval_21971	40.3095	3.16088	0.204559	15.4522	7.28965e-54	2.51727e-52	51.5991	RNU6-560P	vehicle	vehicle_vs_PMA
chr12	4288840	4289823	Interval_24319	51.5572	2.74554	0.177724	15.4484	7.73976e-54	2.66975e-52	51.5735	CCND2-AS1	vehicle	vehicle_vs_PMA
chr1	219460177	219461517	Interval_10600	42.068	3.36715	0.217998	15.4458	8.05295e-54	2.7747e-52	51.5568	LOC107984018	vehicle	vehicle_vs_PMA
chr1	169711071	169712389	Interval_7659	112.561	1.8042	0.116824	15.4438	8.30633e-54	2.85884e-52	51.5438	SELL	vehicle	vehicle_vs_PMA
chr6	89349564	89350975	Interval_103818	120.697	1.62946	0.105514	15.443	8.40661e-54	2.89017e-52	51.5391	UBE2J1	vehicle	vehicle_vs_PMA
chr2	149151715	149153177	Interval_64236	37.4428	3.24846	0.210364	15.4421	8.52755e-54	2.92851e-52	51.5334	LOC105373677	vehicle	vehicle_vs_PMA
chr2	85516360	85517230	Interval_61559	47.0066	2.75292	0.17844	15.4278	1.06512e-53	3.65378e-52	51.4373	PARTICL	vehicle	vehicle_vs_PMA
chr4	169079809	169081584	Interval_90619	124.487	2.83566	0.183879	15.4213	1.17648e-53	4.03135e-52	51.3945	LOC105377527	vehicle	vehicle_vs_PMA
chr9	111662085	111663658	Interval_124472	55.5923	2.11556	0.137251	15.4138	1.32154e-53	4.52345e-52	51.3445	GNG10	vehicle	vehicle_vs_PMA
chr17	40936465	40937185	Interval_48541	27.4395	2.95893	0.192061	15.4062	1.48737e-53	5.08547e-52	51.2937	KRT23	vehicle	vehicle_vs_PMA
chr20	40941045	40942653	Interval_70647	52.0539	3.62997	0.235838	15.3918	1.85826e-53	6.3466e-52	51.1975	LOC100128988	vehicle	vehicle_vs_PMA
chr20	17669992	17671600	Interval_69555	87.4573	3.08052	0.200154	15.3907	1.88936e-53	6.44575e-52	51.1907	RRBP1	vehicle	vehicle_vs_PMA
chr12	57330724	57331592	Interval_27145	40.2321	3.87416	0.25173	15.3901	1.90632e-53	6.49652e-52	51.1873	R3HDM2	vehicle	vehicle_vs_PMA
chr5	60232055	60234456	Interval_93397	137.4	3.61089	0.234629	15.3898	1.91718e-53	6.52636e-52	51.1853	PDE4D	vehicle	vehicle_vs_PMA
chr21	29190331	29191890	Interval_72487	182.196	3.38903	0.220221	15.3892	1.93271e-53	6.57206e-52	51.1823	LINC00189	vehicle	vehicle_vs_PMA
chr3	170154106	170155384	Interval_82571	63.2618	2.01198	0.130767	15.3859	2.03447e-53	6.91055e-52	51.1605	RNU6-315P	vehicle	vehicle_vs_PMA
chr10	73865287	73866565	Interval_15657	63.0648	2.08529	0.135547	15.3843	2.08592e-53	7.07759e-52	51.1501	CAMK2G	vehicle	vehicle_vs_PMA
chr11	16038563	16040616	Interval_19232	205.881	4.05565	0.263704	15.3795	2.24573e-53	7.61154e-52	51.1185	LOC124900593	vehicle	vehicle_vs_PMA
chr17	64974368	64976197	Interval_49869	201.348	-1.84961	0.120275	-15.3781	2.29565e-53	7.76749e-52	51.1097	AMZ2P1	PMA	vehicle_vs_PMA
chr7	43647926	43651381	Interval_110218	482.191	1.07471	0.0698861	15.3781	2.29673e-53	7.76749e-52	51.1097	COA1	vehicle	vehicle_vs_PMA
chr22	37266995	37268338	Interval_74626	48.8708	2.32586	0.151251	15.3774	2.31959e-53	7.83629e-52	51.1059	LOC107985576	vehicle	vehicle_vs_PMA
chr11	66081162	66082259	Interval_21020	101.748	1.6004	0.104078	15.3769	2.339e-53	7.8933e-52	51.1027	PACS1	vehicle	vehicle_vs_PMA
chr19	43562254	43563276	Interval_56547	178.247	-1.663	0.108151	-15.3767	2.34722e-53	7.91246e-52	51.1017	PINLYP	PMA	vehicle_vs_PMA
chr3	30649281	30650302	Interval_76868	107.346	3.22479	0.209753	15.3742	2.43668e-53	8.20515e-52	51.0859	LOC105377016	vehicle	vehicle_vs_PMA
chr3	16885533	16887107	Interval_76291	89.5021	1.65873	0.107895	15.3736	2.46147e-53	8.27969e-52	51.082	LOC105376972	vehicle	vehicle_vs_PMA
chr10	97406062	97407872	Interval_16729	139.337	1.42604	0.0927972	15.3673	2.71229e-53	9.1037e-52	51.0408	RRP12	vehicle	vehicle_vs_PMA
chr3	154998019	154998903	Interval_82102	89.8291	4.38654	0.285519	15.3634	2.88058e-53	9.65816e-52	51.0151	LOC105374171	vehicle	vehicle_vs_PMA
chr22	37121882	37122873	Interval_74593	68.6426	-2.33614	0.152095	-15.3598	3.04533e-53	1.01995e-51	50.9914	TMPRSS6	PMA	vehicle_vs_PMA
chr9	68843886	68845301	Interval_122484	46.861	3.56046	0.231842	15.3573	3.1667e-53	1.05947e-51	50.9749	LOC100421655	vehicle	vehicle_vs_PMA
chr13	48193721	48194872	Interval_32242	89.7826	2.69301	0.175462	15.3481	3.6455e-53	1.21835e-51	50.9142	LOC105370198	vehicle	vehicle_vs_PMA
chr19	10345901	10347353	Interval_54699	99.8609	2.28458	0.148905	15.3425	3.9752e-53	1.32711e-51	50.8771	ICAM3	vehicle	vehicle_vs_PMA
chr2	174524502	174525975	Interval_65515	80.7169	3.19798	0.208508	15.3374	4.29748e-53	1.43317e-51	50.8437	LOC124906096	vehicle	vehicle_vs_PMA
chr10	104600642	104601460	Interval_17178	22.3422	3.41287	0.222548	15.3354	4.43347e-53	1.47694e-51	50.8306	LOC105378464	vehicle	vehicle_vs_PMA
chr1	205319375	205320270	Interval_9873	57.8305	2.27738	0.148512	15.3347	4.4857e-53	1.49274e-51	50.826	NUAK2	vehicle	vehicle_vs_PMA
chr17	46178765	46179853	Interval_48870	57.0492	1.94159	0.126663	15.3289	4.9045e-53	1.63037e-51	50.7877	KANSL1-AS1	vehicle	vehicle_vs_PMA
chr11	124605488	124606172	Interval_23669	23.7835	3.02432	0.197303	15.3283	4.94713e-53	1.64279e-51	50.7844	OR8Q1P	vehicle	vehicle_vs_PMA
chr4	184895088	184896311	Interval_91149	35.6915	3.07043	0.200431	15.3191	5.70049e-53	1.89094e-51	50.7233	LINC01093	vehicle	vehicle_vs_PMA
chr14	22536671	22537671	Interval_34873	58.7235	-2.75764	0.180106	-15.3112	6.43598e-53	2.13264e-51	50.6711	TRAJ7	PMA	vehicle_vs_PMA
chr18	10593050	10594601	Interval_51712	89.1486	3.6496	0.23858	15.2972	7.98485e-53	2.64306e-51	50.5779	LOC124904248	vehicle	vehicle_vs_PMA
chr3	17625432	17627949	Interval_76351	220.471	4.08282	0.26698	15.2926	8.56364e-53	2.83164e-51	50.548	RNU7-10P	vehicle	vehicle_vs_PMA
chr9	87502258	87503338	Interval_123308	49.7854	2.45427	0.160522	15.2893	9.01636e-53	2.97817e-51	50.5261	DAPK1	vehicle	vehicle_vs_PMA
chr9	31259681	31260515	Interval_121882	41.6345	2.50497	0.163842	15.289	9.0581e-53	2.98879e-51	50.5245	SLC25A6P2	vehicle	vehicle_vs_PMA
chr15	69798643	69799378	Interval_41212	32.6172	3.15737	0.206517	15.2887	9.10161e-53	2.99997e-51	50.5229	GEMIN8P1	vehicle	vehicle_vs_PMA
chr12	40225925	40227267	Interval_26039	94.9088	2.66171	0.174168	15.2824	1.00107e-52	3.29612e-51	50.482	LRRK2	vehicle	vehicle_vs_PMA
chr12	7976898	7978249	Interval_24547	38.5159	2.65664	0.173882	15.2785	1.06411e-52	3.49999e-51	50.4559	LOC124902871	vehicle	vehicle_vs_PMA
chr8	94928190	94929414	Interval_118390	82.65	2.50218	0.163797	15.2761	1.10367e-52	3.62628e-51	50.4405	TP53INP1	vehicle	vehicle_vs_PMA
chr6	37034378	37034782	Interval_101915	23.6464	3.12297	0.204453	15.2748	1.12644e-52	3.69719e-51	50.4321	COX6A1P2	vehicle	vehicle_vs_PMA
chr6	109881864	109882825	Interval_104631	36.2033	3.58068	0.234436	15.2736	1.14621e-52	3.75812e-51	50.425	GPR6	vehicle	vehicle_vs_PMA
chr10	104328923	104330134	Interval_17149	242.93	-1.39083	0.0910805	-15.2704	1.20524e-52	3.9475e-51	50.4037	ITPRIP	PMA	vehicle_vs_PMA
chr10	21211588	21212979	Interval_13340	45.1621	3.13564	0.205385	15.2671	1.2661e-52	4.1425e-51	50.3827	NEBL-AS1	vehicle	vehicle_vs_PMA
chr3	177597453	177598349	Interval_83061	154.095	1.78914	0.117213	15.264	1.32887e-52	4.34329e-51	50.3622	LOC124900562	vehicle	vehicle_vs_PMA
chr8	24348884	24350276	Interval_115719	102.529	3.50932	0.229993	15.2584	1.44788e-52	4.72731e-51	50.3254	ADAM28	vehicle	vehicle_vs_PMA
chr16	31128590	31129671	Interval_44333	219.495	1.94751	0.127655	15.256	1.50096e-52	4.89548e-51	50.3102	PRSS8	vehicle	vehicle_vs_PMA
chr12	110590343	110591650	Interval_29879	192.773	2.46529	0.161686	15.2474	1.7125e-52	5.57958e-51	50.2534	PPTC7	vehicle	vehicle_vs_PMA
chr6	132767782	132768505	Interval_105846	41.0733	2.50687	0.164422	15.2466	1.73454e-52	5.64551e-51	50.2483	RBM11P1	vehicle	vehicle_vs_PMA
chr3	46406263	46407676	Interval_77766	145.053	-2.10679	0.138222	-15.2421	1.85777e-52	6.04027e-51	50.2189	CCR5AS	PMA	vehicle_vs_PMA
chr2	70045947	70047895	Interval_61083	192.216	2.16295	0.141917	15.2409	1.89261e-52	6.14713e-51	50.2113	RN7SL470P	vehicle	vehicle_vs_PMA
chr20	53642424	53643596	Interval_71375	228.802	1.52665	0.100178	15.2394	1.93758e-52	6.28665e-51	50.2016	RNU7-14P	vehicle	vehicle_vs_PMA
chr6	75608621	75609708	Interval_103390	126.769	3.1696	0.20804	15.2355	2.05477e-52	6.65994e-51	50.1765	LOC100421091	vehicle	vehicle_vs_PMA
chr7	27697613	27698521	Interval_109375	128.713	1.93153	0.12679	15.234	2.10233e-52	6.80701e-51	50.167	TAX1BP1	vehicle	vehicle_vs_PMA
chr12	53072683	53073314	Interval_26803	29.7222	3.01845	0.198252	15.2253	2.40074e-52	7.76514e-51	50.1099	SPRYD3	vehicle	vehicle_vs_PMA
chr1	40449944	40451515	Interval_2231	96.7287	-3.22435	0.211786	-15.2246	2.42889e-52	7.84803e-51	50.1052	ZFP69B	PMA	vehicle_vs_PMA
chr1	207054434	207055206	Interval_10036	53.9548	2.40836	0.158195	15.224	2.45202e-52	7.91456e-51	50.1016	PFKFB2	vehicle	vehicle_vs_PMA
chr8	60851252	60852538	Interval_117124	53.2704	2.16683	0.142341	15.2228	2.49722e-52	8.05211e-51	50.0941	LOC124901951	vehicle	vehicle_vs_PMA
chr17	17275979	17276601	Interval_47330	64.3131	2.99232	0.196577	15.2221	2.52322e-52	8.12754e-51	50.09	COPS3	vehicle	vehicle_vs_PMA
chr8	58171961	58173572	Interval_116922	69.5117	3.16827	0.208187	15.2184	2.67064e-52	8.59351e-51	50.0658	RPL26P26	vehicle	vehicle_vs_PMA
chr11	86201639	86203618	Interval_21986	156.208	1.79493	0.118009	15.2102	3.02722e-52	9.73083e-51	50.0118	FNTAP1	vehicle	vehicle_vs_PMA
chr3	185331811	185333316	Interval_83493	77.0547	3.47194	0.228429	15.1992	3.57918e-52	1.14932e-50	49.9396	MAP3K13	vehicle	vehicle_vs_PMA
chr14	91087075	91088375	Interval_37900	107.908	3.76548	0.247747	15.1989	3.59708e-52	1.15388e-50	49.9378	RNU7-30P	vehicle	vehicle_vs_PMA
chr7	67105237	67107359	Interval_110876	96.8267	3.57418	0.235166	15.1985	3.61616e-52	1.15881e-50	49.936	MIR4650-1	vehicle	vehicle_vs_PMA
chr2	47300115	47301364	Interval_59913	105.124	2.71887	0.178998	15.1894	4.15457e-52	1.32997e-50	49.8762	BCYRN1	vehicle	vehicle_vs_PMA
chr12	8123027	8125044	Interval_24569	87.9538	2.98468	0.196517	15.1878	4.25674e-52	1.36128e-50	49.8661	POU5F1P3	vehicle	vehicle_vs_PMA
chr15	75153107	75154789	Interval_41538	63.0228	2.07595	0.136688	15.1875	4.28133e-52	1.36774e-50	49.864	LOC124903530	vehicle	vehicle_vs_PMA
chr12	14554381	14555067	Interval_25122	44.8577	3.93285	0.258984	15.1857	4.3992e-52	1.40396e-50	49.8526	RN7SKP134	vehicle	vehicle_vs_PMA
chr20	37357242	37357985	Interval_70417	31.9277	2.75899	0.181727	15.1821	4.64837e-52	1.48196e-50	49.8292	SRC	vehicle	vehicle_vs_PMA
chr17	1626919	1627582	Interval_46513	56.5321	3.0705	0.20229	15.1787	4.89263e-52	1.55824e-50	49.8074	SLC43A2	vehicle	vehicle_vs_PMA
chr6	144156356	144156874	Interval_106701	29.6837	2.85924	0.188422	15.1747	5.2046e-52	1.6559e-50	49.781	STX11	vehicle	vehicle_vs_PMA
chr10	45375595	45377197	Interval_14434	157.108	2.37457	0.156544	15.1687	5.70132e-52	1.81209e-50	49.7418	ALOX5	vehicle	vehicle_vs_PMA
chr3	151230343	151231681	Interval_81825	60.9859	2.45329	0.161747	15.1675	5.80885e-52	1.84438e-50	49.7341	GPR171	vehicle	vehicle_vs_PMA
chr1	206578255	206578594	Interval_9970	76.1293	-2.30239	0.151847	-15.1625	6.26226e-52	1.98632e-50	49.702	LOC124904494	PMA	vehicle_vs_PMA
chr14	102351104	102352571	Interval_38599	66.9774	2.7269	0.179856	15.1615	6.35607e-52	2.01403e-50	49.6959	LOC124903427	vehicle	vehicle_vs_PMA
chr2	120108561	120110772	Interval_63107	169.667	2.00725	0.132409	15.1595	6.55832e-52	2.076e-50	49.6828	LOC105373582	vehicle	vehicle_vs_PMA
chr21	44907736	44908556	Interval_73476	39.704	3.00538	0.198274	15.1577	6.7382e-52	2.13078e-50	49.6715	LOC107987303	vehicle	vehicle_vs_PMA
chr22	36364939	36365395	Interval_74522	81.2201	-2.87728	0.189869	-15.154	7.12793e-52	2.25173e-50	49.6475	MYH9	PMA	vehicle_vs_PMA
chr17	77111701	77112526	Interval_50673	36.2359	3.02609	0.199818	15.1442	8.27511e-52	2.61148e-50	49.5831	MIR6516	vehicle	vehicle_vs_PMA
chr19	8568854	8569770	Interval_54600	200.36	1.85574	0.122555	15.1421	8.54742e-52	2.69469e-50	49.5695	MYO1F	vehicle	vehicle_vs_PMA
chr11	48022560	48023204	Interval_20305	38.9644	2.97797	0.19691	15.1235	1.13354e-51	3.57002e-50	49.4473	PTPRJ	vehicle	vehicle_vs_PMA
chr4	38653864	38654761	Interval_85737	48.9091	2.62495	0.173569	15.1234	1.13519e-51	3.57159e-50	49.4471	KLF3	vehicle	vehicle_vs_PMA
chr3	174845958	174847399	Interval_82908	82.1184	3.81801	0.252534	15.1188	1.21725e-51	3.82591e-50	49.4173	NAALADL2	vehicle	vehicle_vs_PMA
chr12	9970685	9972037	Interval_24746	60.2393	2.12135	0.14035	15.1147	1.2953e-51	4.06713e-50	49.3907	CLEC12A	vehicle	vehicle_vs_PMA
chr17	30840373	30841501	Interval_47907	31.2812	2.6439	0.174953	15.1121	1.34869e-51	4.2305e-50	49.3736	ATAD5	vehicle	vehicle_vs_PMA
chr16	89315819	89316700	Interval_46284	132.409	-1.73545	0.114873	-15.1076	1.44315e-51	4.52227e-50	49.3446	ANKRD11	PMA	vehicle_vs_PMA
chr10	73908771	73909657	Interval_15667	181.728	-2.28544	0.15128	-15.1073	1.44851e-51	4.53451e-50	49.3435	PLAU	PMA	vehicle_vs_PMA
chr10	6050794	6051507	Interval_12464	104.061	-2.13868	0.141575	-15.1063	1.47188e-51	4.60302e-50	49.337	IL2RA	PMA	vehicle_vs_PMA
chr12	54303706	54304613	Interval_26902	58.9977	2.90911	0.19261	15.1036	1.5329e-51	4.78905e-50	49.3198	NFE2	vehicle	vehicle_vs_PMA
chr16	48378513	48379647	Interval_44543	56.6161	2.11304	0.139917	15.1021	1.56824e-51	4.89455e-50	49.3103	SIAH1	vehicle	vehicle_vs_PMA
chr19	51123373	51124152	Interval_57135	69.6734	2.17619	0.144118	15.1	1.61904e-51	5.04804e-50	49.2969	SIGLEC9	vehicle	vehicle_vs_PMA
chr11	118238167	118239314	Interval_23306	113.956	2.55012	0.168903	15.0981	1.66602e-51	5.18932e-50	49.2849	MPZL3	vehicle	vehicle_vs_PMA
chr10	97376279	97376845	Interval_16725	52.1267	2.53443	0.167893	15.0955	1.73461e-51	5.39757e-50	49.2678	RPL34P20	vehicle	vehicle_vs_PMA
chr17	49235169	49236167	Interval_49046	190.505	1.96701	0.130312	15.0946	1.75678e-51	5.46108e-50	49.2627	LOC124904022	vehicle	vehicle_vs_PMA
chr1	21552741	21553306	Interval_1016	17.6567	4.16113	0.275738	15.0909	1.85951e-51	5.77468e-50	49.2385	ALPL	vehicle	vehicle_vs_PMA
chr19	40822686	40823523	Interval_56349	35.7803	2.48356	0.16466	15.083	2.09592e-51	6.50236e-50	49.1869	CYP2F2P	vehicle	vehicle_vs_PMA
chr12	76746506	76747897	Interval_28116	68.4018	3.26105	0.216222	15.0819	2.12954e-51	6.60009e-50	49.1805	RWDD1P3	vehicle	vehicle_vs_PMA
chr12	51318646	51319451	Interval_26695	84.6709	1.69631	0.112492	15.0793	2.21468e-51	6.85713e-50	49.1639	LOC105369767	vehicle	vehicle_vs_PMA
chr7	6382531	6383946	Interval_108342	57.1819	2.72534	0.180758	15.0773	2.28525e-51	7.06863e-50	49.1507	RAC1	vehicle	vehicle_vs_PMA
chr9	6429046	6429831	Interval_121222	49.7694	2.07362	0.137537	15.0768	2.30037e-51	7.10833e-50	49.1482	UHRF2	vehicle	vehicle_vs_PMA
chr1	35847844	35848943	Interval_1946	28.6588	3.59202	0.238263	15.0759	2.33465e-51	7.2071e-50	49.1422	AGO1	vehicle	vehicle_vs_PMA
chr5	56481988	56483671	Interval_93118	85.9062	2.83946	0.188397	15.0717	2.48811e-51	7.67322e-50	49.115	LINC01948	vehicle	vehicle_vs_PMA
chr4	2746045	2746660	Interval_84558	67.9601	-3.23524	0.21474	-15.0658	2.71837e-51	8.37505e-50	49.077	TNIP2	PMA	vehicle_vs_PMA
chr9	89526821	89527683	Interval_123414	81.9466	2.41081	0.160065	15.0614	2.90617e-51	8.9448e-50	49.0484	LOC105376137	vehicle	vehicle_vs_PMA
chr3	112002295	112002929	Interval_80092	51.5912	-4.15812	0.27614	-15.058	3.05818e-51	9.40337e-50	49.0267	TAGLN3	PMA	vehicle_vs_PMA
chr4	82358517	82359791	Interval_87242	88.8123	2.50772	0.16665	15.0478	3.56831e-51	1.09611e-49	48.9601	HNRNPD	vehicle	vehicle_vs_PMA
chr10	80201472	80201985	Interval_15939	38.7583	2.55045	0.169503	15.0466	3.63184e-51	1.11453e-49	48.9529	LINC00857	vehicle	vehicle_vs_PMA
chr18	76564844	76566152	Interval_53703	93.1728	2.5479	0.169348	15.0453	3.70655e-51	1.13634e-49	48.9445	LINC00908	vehicle	vehicle_vs_PMA
chr2	96142007	96142973	Interval_61814	59.1511	-3.61898	0.240603	-15.0413	3.93789e-51	1.20607e-49	48.9186	DUSP2	PMA	vehicle_vs_PMA
chrX	9351209	9353318	Interval_126400	181.408	1.34747	0.0896254	15.0345	4.36527e-51	1.33565e-49	48.8743	LOC442443	vehicle	vehicle_vs_PMA
chr14	65044518	65045312	Interval_36632	31.9816	3.01567	0.200655	15.0291	4.7338e-51	1.44699e-49	48.8395	MIR4706	vehicle	vehicle_vs_PMA
chr11	16807090	16807912	Interval_19284	41.4306	3.40347	0.226519	15.0251	5.02928e-51	1.53581e-49	48.8137	RN7SKP90	vehicle	vehicle_vs_PMA
chr14	69702748	69704054	Interval_36956	65.3632	2.66205	0.177217	15.0214	5.31404e-51	1.62117e-49	48.7902	SRSF5	vehicle	vehicle_vs_PMA
chr12	92234323	92235232	Interval_28887	46.7906	2.17083	0.144557	15.0171	5.67452e-51	1.72945e-49	48.7621	RPL21P106	vehicle	vehicle_vs_PMA
chr5	56155173	56157056	Interval_93083	64.986	1.8814	0.125334	15.0111	6.20735e-51	1.88999e-49	48.7235	ANKRD55	vehicle	vehicle_vs_PMA
chr10	89295187	89297040	Interval_16313	112.915	3.04004	0.202708	14.9971	7.66665e-51	2.33204e-49	48.6323	LOC105378419	vehicle	vehicle_vs_PMA
chr13	77338418	77339789	Interval_33340	67.3692	2.48395	0.16563	14.9969	7.68864e-51	2.33645e-49	48.6314	MYCBP2	vehicle	vehicle_vs_PMA
chr2	236988308	236989681	Interval_68487	39.41	3.25799	0.217256	14.9961	7.79001e-51	2.36494e-49	48.6262	LOC105373951	vehicle	vehicle_vs_PMA
chr1	229068193	229069645	Interval_11065	75.0906	2.805	0.187087	14.993	8.16042e-51	2.47498e-49	48.6064	ISCA1P2	vehicle	vehicle_vs_PMA
chr15	49985849	49986595	Interval_39945	59.1485	4.28727	0.285968	14.9922	8.26244e-51	2.50105e-49	48.6019	RNA5SP394	vehicle	vehicle_vs_PMA
chr6	37160832	37161635	Interval_101933	53.7073	2.55501	0.170422	14.9922	8.25627e-51	2.50105e-49	48.6019	PIM1	vehicle	vehicle_vs_PMA
chr21	35102290	35103908	Interval_72909	76.6259	2.05286	0.136998	14.9846	9.25964e-51	2.80019e-49	48.5528	RUNX1-IT1	vehicle	vehicle_vs_PMA
chr1	246959747	246960914	Interval_11960	247.811	2.88105	0.192302	14.9819	9.64905e-51	2.91512e-49	48.5353	AHCTF1	vehicle	vehicle_vs_PMA
chr16	8748249	8749629	Interval_43227	45.643	4.08929	0.272955	14.9815	9.69317e-51	2.92561e-49	48.5338	LOC107984840	vehicle	vehicle_vs_PMA
chr1	186303810	186304608	Interval_8616	41.0137	2.15594	0.143908	14.9814	9.71611e-51	2.92969e-49	48.5332	RNU6-1240P	vehicle	vehicle_vs_PMA
chr2	28408991	28409724	Interval_58822	109.736	-2.12257	0.141692	-14.9801	9.90143e-51	2.98269e-49	48.5254	FOSL2	PMA	vehicle_vs_PMA
chr11	70258522	70259483	Interval_21269	37.4838	3.6087	0.240975	14.9754	1.06316e-50	3.19953e-49	48.4949	H2AZP4	vehicle	vehicle_vs_PMA
chr2	197483102	197483787	Interval_66660	54.4193	3.04006	0.203019	14.9742	1.08192e-50	3.25286e-49	48.4877	SNORA105B	vehicle	vehicle_vs_PMA
chr7	30158998	30160081	Interval_109501	62.7477	2.23196	0.149071	14.9725	1.11135e-50	3.33814e-49	48.4765	RPS27P16	vehicle	vehicle_vs_PMA
chr1	156147941	156148689	Interval_6800	40.3649	2.47691	0.165438	14.9719	1.12153e-50	3.36546e-49	48.473	SEMA4A	vehicle	vehicle_vs_PMA
chr9	105191502	105192393	Interval_124218	25.2173	2.90806	0.194236	14.9718	1.12272e-50	3.3658e-49	48.4729	LOC112268038	vehicle	vehicle_vs_PMA
chr2	152088269	152089542	Interval_64345	48.6978	3.80082	0.253871	14.9715	1.1282e-50	3.37897e-49	48.4712	CACNB4	vehicle	vehicle_vs_PMA
chr2	197239399	197240011	Interval_66622	60.5047	2.20119	0.147048	14.9692	1.16764e-50	3.49372e-49	48.4567	ATP5MC2P3	vehicle	vehicle_vs_PMA
chr22	49976235	49977094	Interval_75362	54.7144	-3.56795	0.238358	-14.9689	1.17297e-50	3.5063e-49	48.4552	MIR6821	PMA	vehicle_vs_PMA
chr6	132748435	132749752	Interval_105842	123.62	3.10069	0.20719	14.9654	1.23564e-50	3.69011e-49	48.433	VNN2	vehicle	vehicle_vs_PMA
chr5	140595145	140596270	Interval_97445	102.979	3.11509	0.208281	14.9562	1.41853e-50	4.23223e-49	48.3734	LOC112267855	vehicle	vehicle_vs_PMA
chr7	127594103	127594980	Interval_113291	35.6312	3.1781	0.21253	14.9537	1.47367e-50	4.39253e-49	48.3573	FSCN3	vehicle	vehicle_vs_PMA
chr1	176211050	176212207	Interval_7971	264.188	4.05345	0.271136	14.9499	1.56018e-50	4.64594e-49	48.3329	LOC124904756	vehicle	vehicle_vs_PMA
chr11	47392953	47395213	Interval_20226	116.749	2.1206	0.141868	14.9477	1.6121e-50	4.79597e-49	48.3191	SPI1	vehicle	vehicle_vs_PMA
chr1	206557569	206558593	Interval_9964	169.583	1.60767	0.107624	14.9379	1.86864e-50	5.55385e-49	48.2554	LOC124904494	vehicle	vehicle_vs_PMA
chr8	141208597	141209338	Interval_120667	65.4499	2.6076	0.174665	14.9291	2.13088e-50	6.32723e-49	48.1988	LOC105375785	vehicle	vehicle_vs_PMA
chr17	74512466	74513163	Interval_50402	95.5808	-2.66997	0.17886	-14.9278	2.17451e-50	6.45062e-49	48.1904	CD300LB	PMA	vehicle_vs_PMA
chr3	51243480	51244996	Interval_78081	137.44	4.69616	0.314733	14.9211	2.40259e-50	7.12046e-49	48.1475	DOCK3	vehicle	vehicle_vs_PMA
chr22	24207205	24208650	Interval_74013	79.986	2.39878	0.160785	14.9192	2.47273e-50	7.32134e-49	48.1354	LOC124905090	vehicle	vehicle_vs_PMA
chr16	16206700	16208597	Interval_43592	77.592	2.92177	0.195891	14.9153	2.62007e-50	7.75023e-49	48.1107	LOC105371100	vehicle	vehicle_vs_PMA
chr18	50862223	50862936	Interval_52853	38.7123	3.45888	0.23196	14.9115	2.77255e-50	8.1935e-49	48.0865	ME2	vehicle	vehicle_vs_PMA
chr16	81757908	81759413	Interval_45835	46.6104	3.47633	0.233132	14.9115	2.77623e-50	8.19659e-49	48.0864	PLCG2	vehicle	vehicle_vs_PMA
chr19	35003001	35003766	Interval_55971	52.5293	1.94715	0.130606	14.9086	2.89675e-50	8.54431e-49	48.0683	GRAMD1A	vehicle	vehicle_vs_PMA
chr1	41805923	41807241	Interval_2328	77.8638	-3.48942	0.234069	-14.9076	2.93988e-50	8.66334e-49	48.0623	LOC124904160	PMA	vehicle_vs_PMA
chr2	111032457	111033719	Interval_62712	45.3359	2.9585	0.198527	14.9022	3.18755e-50	9.38428e-49	48.0276	LOC124907866	vehicle	vehicle_vs_PMA
chr21	43728216	43729179	Interval_73366	88.1524	-2.54209	0.170595	-14.9013	3.23351e-50	9.51061e-49	48.0218	PDXK	PMA	vehicle_vs_PMA
chr3	38164597	38165750	Interval_77211	279.529	-1.1175	0.075013	-14.8975	3.42395e-50	1.00612e-48	47.9973	LOC101928234	PMA	vehicle_vs_PMA
chr12	81941746	81944559	Interval_28310	214.912	2.76675	0.185723	14.8972	3.43733e-50	1.00911e-48	47.9961	LINC02426	vehicle	vehicle_vs_PMA
chr5	177306730	177307478	Interval_99104	111.267	1.58869	0.106646	14.8969	3.45401e-50	1.01305e-48	47.9944	PRELID1	vehicle	vehicle_vs_PMA
chr10	11162821	11163982	Interval_12773	283.261	1.39489	0.0936452	14.8954	3.52875e-50	1.03399e-48	47.9855	LOC124902375	vehicle	vehicle_vs_PMA
chr7	5670244	5671360	Interval_108281	87.0073	2.97674	0.199852	14.8947	3.56673e-50	1.04414e-48	47.9812	RNF216-IT1	vehicle	vehicle_vs_PMA
chr1	17281807	17282579	Interval_813	32.2134	2.5692	0.172525	14.8918	3.72847e-50	1.09047e-48	47.9624	MIR3972	vehicle	vehicle_vs_PMA
chr12	40194415	40196102	Interval_26032	83.6694	3.40241	0.22851	14.8895	3.85381e-50	1.12607e-48	47.9484	LOC105369735	vehicle	vehicle_vs_PMA
chr11	121417102	121417782	Interval_23503	61.4721	2.11819	0.142286	14.8868	4.01318e-50	1.17153e-48	47.9312	SORL1	vehicle	vehicle_vs_PMA
chr5	103111209	103112420	Interval_95773	84.6468	2.2091	0.14841	14.8851	4.11668e-50	1.20062e-48	47.9206	GIN1	vehicle	vehicle_vs_PMA
chr14	61524944	61525966	Interval_36435	132.926	-2.13001	0.14313	-14.8816	4.34018e-50	1.26462e-48	47.898	LOC105370525	PMA	vehicle_vs_PMA
chr3	188712156	188713458	Interval_83808	50.706	2.67701	0.179916	14.8792	4.49944e-50	1.3098e-48	47.8828	MIR28	vehicle	vehicle_vs_PMA
chr11	72935292	72936721	Interval_21384	40.2723	2.12912	0.143143	14.8741	4.85345e-50	1.41153e-48	47.8503	RPL15P16	vehicle	vehicle_vs_PMA
chr6	71247841	71248689	Interval_103244	118.881	3.48833	0.234589	14.87	5.1634e-50	1.50028e-48	47.8238	LOC100132834	vehicle	vehicle_vs_PMA
chr3	149447568	149448905	Interval_81688	131.822	3.25502	0.218982	14.8643	5.62228e-50	1.63209e-48	47.7873	RPL32P8	vehicle	vehicle_vs_PMA
chr1	115098503	115100160	Interval_5597	100.283	1.86837	0.125715	14.862	5.81957e-50	1.68778e-48	47.7727	LINC01765	vehicle	vehicle_vs_PMA
chr9	227784	228473	Interval_120926	30.8604	2.92648	0.19696	14.8582	6.15209e-50	1.78256e-48	47.749	DOCK8-AS1	vehicle	vehicle_vs_PMA
chr7	37479090	37480528	Interval_109887	46.8444	3.13171	0.210799	14.8564	6.3255e-50	1.8311e-48	47.7373	ELMO1	vehicle	vehicle_vs_PMA
chr6	36493610	36494422	Interval_101845	64.8185	2.29148	0.15425	14.8556	6.40333e-50	1.85191e-48	47.7324	LOC124901558	vehicle	vehicle_vs_PMA
chr1	26275620	26276577	Interval_1356	125.924	-1.57556	0.106094	-14.8506	6.89748e-50	1.99298e-48	47.7005	SH3BGRL3	PMA	vehicle_vs_PMA
chr19	15632922	15634067	Interval_55168	25.6817	2.90254	0.195511	14.8459	7.39389e-50	2.13443e-48	47.6707	CYP4F3	vehicle	vehicle_vs_PMA
chr3	39241388	39242393	Interval_77298	29.7306	3.3797	0.227799	14.8363	8.52816e-50	2.45959e-48	47.6091	LOC102724104	vehicle	vehicle_vs_PMA
chr2	47179101	47179724	Interval_59907	49.8245	2.74278	0.184896	14.8342	8.80924e-50	2.5383e-48	47.5955	CALM2	vehicle	vehicle_vs_PMA
chr8	102655660	102656286	Interval_118872	96.4883	-2.88959	0.194913	-14.825	1.00931e-49	2.90555e-48	47.5368	LOC101927245	PMA	vehicle_vs_PMA
chr6	24929159	24929613	Interval_100900	53.8295	2.25388	0.152061	14.8222	1.0528e-49	3.02794e-48	47.5189	LOC105374981	vehicle	vehicle_vs_PMA
chr7	18143855	18146380	Interval_108893	346.575	4.22572	0.285177	14.8179	1.12317e-49	3.22735e-48	47.4912	MIR1302-6	vehicle	vehicle_vs_PMA
chr2	43174056	43175571	Interval_59683	193.399	1.34115	0.0905146	14.8169	1.1392e-49	3.27041e-48	47.4854	LOC124907755	vehicle	vehicle_vs_PMA
chr15	64001239	64001800	Interval_40774	30.2711	2.64666	0.178628	14.8166	1.14386e-49	3.28074e-48	47.484	DAPK2	vehicle	vehicle_vs_PMA
chr14	50812815	50814686	Interval_35871	112.898	1.82743	0.123345	14.8156	1.16225e-49	3.33043e-48	47.4775	LOC105370489	vehicle	vehicle_vs_PMA
chr11	128695579	128696681	Interval_23871	151.796	1.72575	0.116533	14.8091	1.27931e-49	3.6625e-48	47.4362	SENCR	vehicle	vehicle_vs_PMA
chr7	139648285	139649444	Interval_113899	69.5337	1.76768	0.119367	14.8088	1.28436e-49	3.67359e-48	47.4349	LOC105375530	vehicle	vehicle_vs_PMA
chr2	64219313	64221239	Interval_60668	113.978	3.15514	0.213064	14.8084	1.29289e-49	3.69459e-48	47.4324	LOC100507006	vehicle	vehicle_vs_PMA
chr3	177538458	177539773	Interval_83052	79.8486	2.43666	0.164547	14.8083	1.29452e-49	3.69586e-48	47.4323	LOC124906306	vehicle	vehicle_vs_PMA
chr18	21802868	21804672	Interval_51965	78.7854	3.78571	0.255729	14.8036	1.38791e-49	3.95883e-48	47.4024	RN7SL233P	vehicle	vehicle_vs_PMA
chr7	107856935	107857851	Interval_112728	30.2268	2.81977	0.19055	14.7981	1.50748e-49	4.29597e-48	47.3669	LOC105375444	vehicle	vehicle_vs_PMA
chr19	51760799	51762029	Interval_57226	63.5248	2.54708	0.172164	14.7945	1.58959e-49	4.52583e-48	47.3443	FPR2	vehicle	vehicle_vs_PMA
chr8	58378088	58379182	Interval_116942	51.2586	3.42399	0.231467	14.7925	1.63658e-49	4.65537e-48	47.332	UBXN2B	vehicle	vehicle_vs_PMA
chr6	44246242	44247893	Interval_102385	143.112	-1.70246	0.115098	-14.7914	1.66405e-49	4.72917e-48	47.3252	HSP90AB1	PMA	vehicle_vs_PMA
chr10	72537500	72539877	Interval_15586	73.4704	3.17807	0.214911	14.7879	1.75406e-49	4.98044e-48	47.3027	RN7SL840P	vehicle	vehicle_vs_PMA
chr8	102805772	102807779	Interval_118890	161.48	-2.05328	0.138881	-14.7844	1.84568e-49	5.23581e-48	47.281	GASAL1	PMA	vehicle_vs_PMA
chr2	113111713	113112905	Interval_62894	67.5134	2.96853	0.200805	14.7832	1.88011e-49	5.32864e-48	47.2734	IL1RN	vehicle	vehicle_vs_PMA
chr12	108633633	108634751	Interval_29735	209.074	1.54611	0.104609	14.78	1.97272e-49	5.58603e-48	47.2529	SELPLG	vehicle	vehicle_vs_PMA
chr1	235938445	235939551	Interval_11547	99.2543	1.82515	0.1235	14.7785	2.01649e-49	5.70477e-48	47.2438	RNU6-968P	vehicle	vehicle_vs_PMA
chr2	233092496	233093470	Interval_68325	29.2475	3.19128	0.215954	14.7776	2.04381e-49	5.77683e-48	47.2383	INPP5D	vehicle	vehicle_vs_PMA
chr4	174613369	174615708	Interval_90795	214.39	3.74712	0.253575	14.7772	2.05567e-49	5.80507e-48	47.2362	LOC105377549	vehicle	vehicle_vs_PMA
chr2	16624824	16626114	Interval_58340	108.987	2.35562	0.159453	14.7731	2.1851e-49	6.165e-48	47.2101	CYRIA	vehicle	vehicle_vs_PMA
chr16	27366895	27368481	Interval_44013	140.064	-1.85155	0.125379	-14.7676	2.37076e-49	6.68274e-48	47.175	IL4R	PMA	vehicle_vs_PMA
chr6	142842378	142843625	Interval_106569	125.05	-1.71584	0.116373	-14.7443	3.34737e-49	9.42711e-48	47.0256	HIVEP2	PMA	vehicle_vs_PMA
chr17	7014264	7015882	Interval_46866	168.267	-1.73756	0.117853	-14.7434	3.39122e-49	9.54197e-48	47.0204	C17orf49	PMA	vehicle_vs_PMA
chr5	115209025	115210085	Interval_96178	127.635	1.6149	0.109552	14.741	3.51755e-49	9.88851e-48	47.0049	TRIM36	vehicle	vehicle_vs_PMA
chr8	100502261	100503051	Interval_118744	67.3145	-2.71642	0.184298	-14.7392	3.60773e-49	1.01329e-47	46.9943	LOC124901992	PMA	vehicle_vs_PMA
chr6	36231962	36232805	Interval_101805	40.4399	2.44971	0.166219	14.7378	3.68447e-49	1.03391e-47	46.9855	LOC105375036	vehicle	vehicle_vs_PMA
chr4	85701580	85702801	Interval_87445	98.6554	2.63866	0.179138	14.7298	4.15143e-49	1.1639e-47	46.9341	LOC124900728	vehicle	vehicle_vs_PMA
chr15	51755734	51757020	Interval_40127	50.9253	2.97878	0.202269	14.7268	4.33741e-49	1.21494e-47	46.9154	TMOD2	vehicle	vehicle_vs_PMA
chr19	47109333	47110451	Interval_56829	91.6387	2.1036	0.142855	14.7254	4.42893e-49	1.23947e-47	46.9068	ZC3H4	vehicle	vehicle_vs_PMA
chr14	97571109	97572364	Interval_38332	90.504	3.33317	0.226453	14.719	4.8652e-49	1.36033e-47	46.8664	LOC124903378	vehicle	vehicle_vs_PMA
chr14	34604514	34605881	Interval_35225	53.4485	2.9976	0.203658	14.7188	4.87946e-49	1.3631e-47	46.8655	SNX6	vehicle	vehicle_vs_PMA
chr13	76745139	76746200	Interval_33274	80.2112	3.1282	0.212552	14.7174	4.98778e-49	1.39211e-47	46.8563	LOC105370265	vehicle	vehicle_vs_PMA
chr20	63977687	63978995	Interval_71821	71.5351	-3.0084	0.20444	-14.7154	5.13737e-49	1.43258e-47	46.8439	SAMD10	PMA	vehicle_vs_PMA
chr3	170002670	170003959	Interval_82548	57.3796	2.62342	0.178278	14.7153	5.14266e-49	1.43277e-47	46.8438	GPR160	vehicle	vehicle_vs_PMA
chr14	67852627	67854335	Interval_36741	417.552	3.03717	0.206419	14.7137	5.26772e-49	1.4663e-47	46.8338	RAD51B	vehicle	vehicle_vs_PMA
chr14	71582507	71584368	Interval_37097	94.7628	2.9876	0.203116	14.7088	5.65925e-49	1.57247e-47	46.8034	LOC145474	vehicle	vehicle_vs_PMA
chr3	36917667	36919593	Interval_77123	123.344	2.77057	0.188361	14.7088	5.65766e-49	1.57247e-47	46.8034	TRANK1	vehicle	vehicle_vs_PMA
chr6	10838128	10839589	Interval_99910	49.2982	1.99255	0.135475	14.7078	5.74398e-49	1.59459e-47	46.7973	MAK	vehicle	vehicle_vs_PMA
chr8	19697399	19698489	Interval_115436	89.2414	2.64473	0.179825	14.7073	5.78977e-49	1.60588e-47	46.7943	LOC124901899	vehicle	vehicle_vs_PMA
chr6	157761049	157761713	Interval_107405	53.9841	-3.53872	0.24063	-14.706	5.89701e-49	1.63416e-47	46.7867	LOC124901555	PMA	vehicle_vs_PMA
chr2	68828996	68830387	Interval_60965	118.401	1.86269	0.126682	14.7037	6.1057e-49	1.69049e-47	46.772	LINC01888	vehicle	vehicle_vs_PMA
chr8	116436729	116438379	Interval_119458	69.3336	1.94166	0.132075	14.7012	6.3301e-49	1.75107e-47	46.7567	LOC102723447	vehicle	vehicle_vs_PMA
chr8	39947208	39947666	Interval_116356	91.6249	3.82175	0.259997	14.6992	6.51936e-49	1.80182e-47	46.7443	LOC100420480	vehicle	vehicle_vs_PMA
chr16	50036938	50039546	Interval_44606	124.738	2.76056	0.187805	14.6991	6.53546e-49	1.80467e-47	46.7436	LOC100130602	vehicle	vehicle_vs_PMA
chr19	39401418	39403086	Interval_56245	287.44	-1.27776	0.0869426	-14.6967	6.77267e-49	1.86851e-47	46.7285	ZFP36	PMA	vehicle_vs_PMA
chr5	111529379	111530897	Interval_96084	118.828	-1.48371	0.100973	-14.6942	7.02705e-49	1.93698e-47	46.7129	LOC124901042	PMA	vehicle_vs_PMA
chr19	14127051	14128576	Interval_55032	57.7464	2.54688	0.173337	14.6932	7.12303e-49	1.9617e-47	46.7074	ASF1B	vehicle	vehicle_vs_PMA
chr5	40355666	40357103	Interval_92543	87.0022	2.83591	0.193071	14.6884	7.64804e-49	2.10443e-47	46.6769	LOC105374736	vehicle	vehicle_vs_PMA
chr1	58583368	58584860	Interval_2991	77.1733	2.84399	0.193829	14.6727	9.64375e-49	2.65122e-47	46.5766	TACSTD2	vehicle	vehicle_vs_PMA
chr8	55885184	55886293	Interval_116836	113.564	2.11808	0.14436	14.6722	9.71029e-49	2.66716e-47	46.574	LYN	vehicle	vehicle_vs_PMA
chr3	46236039	46236865	Interval_77731	64.1863	2.80996	0.191565	14.6684	1.02734e-48	2.81933e-47	46.5499	CCR3	vehicle	vehicle_vs_PMA
chr2	68766018	68766903	Interval_60945	127.006	1.62688	0.110921	14.667	1.04861e-48	2.87517e-47	46.5413	LOC105374790	vehicle	vehicle_vs_PMA
chr19	6661548	6662490	Interval_54420	78.891	-2.57058	0.175315	-14.6626	1.11869e-48	3.06463e-47	46.5136	TNFSF14	PMA	vehicle_vs_PMA
chr5	17436150	17437591	Interval_91825	222.234	3.08104	0.21013	14.6625	1.11994e-48	3.06536e-47	46.5135	LINC02218	vehicle	vehicle_vs_PMA
chr11	10284996	10286181	Interval_18821	60.0047	2.69264	0.183709	14.6571	1.21349e-48	3.31852e-47	46.4791	SBF2	vehicle	vehicle_vs_PMA
chr6	154356103	154357200	Interval_107248	105.027	2.56721	0.175197	14.6532	1.28478e-48	3.51037e-47	46.4546	IPCEF1	vehicle	vehicle_vs_PMA
chr4	139975516	139976759	Interval_89605	72.5524	3.40687	0.23253	14.6513	1.32096e-48	3.60606e-47	46.443	LOC124900783	vehicle	vehicle_vs_PMA
chr15	101175157	101177271	Interval_42744	87.5071	2.70386	0.184562	14.6502	1.34414e-48	3.66614e-47	46.4358	LOC124903564	vehicle	vehicle_vs_PMA
chr20	34580186	34580721	Interval_70202	24.8594	3.24638	0.221625	14.6481	1.38517e-48	3.77474e-47	46.4231	MAP1LC3A	vehicle	vehicle_vs_PMA
chr7	36742735	36744021	Interval_109793	43.8321	2.55615	0.174506	14.6479	1.38918e-48	3.78237e-47	46.4222	AOAH	vehicle	vehicle_vs_PMA
chr3	46130300	46131630	Interval_77703	107.039	2.64824	0.180886	14.6404	1.55118e-48	4.21974e-47	46.3747	FLT1P1	vehicle	vehicle_vs_PMA
chr1	156963181	156964504	Interval_6873	51.4657	2.03886	0.139271	14.6395	1.57221e-48	4.27324e-47	46.3692	RN7SL612P	vehicle	vehicle_vs_PMA
chr2	38177714	38179685	Interval_59349	93.6173	3.25193	0.222154	14.6382	1.60213e-48	4.35075e-47	46.3614	LOC102723739	vehicle	vehicle_vs_PMA
chr12	64583549	64584411	Interval_27486	35.4058	2.44067	0.16674	14.6376	1.61737e-48	4.38832e-47	46.3577	LOC107984521	vehicle	vehicle_vs_PMA
chr8	89776359	89777922	Interval_118155	143.548	3.11641	0.212948	14.6346	1.68989e-48	4.58108e-47	46.339	RIPK2	vehicle	vehicle_vs_PMA
chr2	64115498	64116499	Interval_60650	55.6725	2.08236	0.142365	14.6269	1.8934e-48	5.12831e-47	46.29	PELI1	vehicle	vehicle_vs_PMA
chr10	92789949	92791073	Interval_16486	32.0232	3.26566	0.223286	14.6255	1.93242e-48	5.22945e-47	46.2815	EXOC6	vehicle	vehicle_vs_PMA
chr2	73978875	73980051	Interval_61270	115.241	-1.66733	0.114035	-14.6213	2.05575e-48	5.55837e-47	46.2551	DGUOK-AS1	PMA	vehicle_vs_PMA
chr2	68832085	68832976	Interval_60966	141.631	-1.5932	0.108971	-14.6204	2.08266e-48	5.62625e-47	46.2498	LINC01888	PMA	vehicle_vs_PMA
chr1	9669708	9670697	Interval_442	29.5793	2.86893	0.19631	14.6143	2.27768e-48	6.14776e-47	46.2113	RPL26P7	vehicle	vehicle_vs_PMA
chr9	68546438	68547994	Interval_122466	175.804	2.71267	0.185643	14.6123	2.34563e-48	6.32569e-47	46.1989	LINC01506	vehicle	vehicle_vs_PMA
chr1	37476644	37477806	Interval_2030	93.5477	-2.0932	0.143251	-14.6122	2.34907e-48	6.32948e-47	46.1986	ZC3H12A	PMA	vehicle_vs_PMA
chr5	157554996	157555917	Interval_98322	53.5541	2.21371	0.151503	14.6117	2.36701e-48	6.37232e-47	46.1957	LOC124901121	vehicle	vehicle_vs_PMA
chr4	152635370	152636837	Interval_90038	90.5561	3.09558	0.211859	14.6115	2.37136e-48	6.37851e-47	46.1953	RPS14P6	vehicle	vehicle_vs_PMA
chr4	98662685	98663991	Interval_87884	139.872	-1.81707	0.12438	-14.609	2.45943e-48	6.6097e-47	46.1798	TSPAN5-DT	PMA	vehicle_vs_PMA
chr6	14732601	14733446	Interval_100371	130.178	-3.20375	0.219323	-14.6074	2.51853e-48	6.76269e-47	46.1699	LOC102724463	PMA	vehicle_vs_PMA
chr5	54645848	54647216	Interval_92961	151.97	1.20236	0.0823121	14.6074	2.52085e-48	6.76308e-47	46.1699	LOC105378969	vehicle	vehicle_vs_PMA
chr22	38984995	38985615	Interval_74782	76.62	-3.19244	0.218581	-14.6053	2.59848e-48	6.96536e-47	46.1571	APOBEC3B	PMA	vehicle_vs_PMA
chr13	48660399	48661062	Interval_32317	48.9178	2.78652	0.190978	14.5908	3.21215e-48	8.59553e-47	46.0657	CYSLTR2	vehicle	vehicle_vs_PMA
chr22	38707157	38707971	Interval_74752	111.66	-1.89364	0.129799	-14.5889	3.30262e-48	8.83005e-47	46.054	GTPBP1	PMA	vehicle_vs_PMA
chr5	14925420	14926436	Interval_91722	54.551	-2.91792	0.200089	-14.5831	3.59827e-48	9.61225e-47	46.0172	SEPHS2P1	PMA	vehicle_vs_PMA
chr6	132668987	132670314	Interval_105829	56.4794	2.33601	0.16021	14.5809	3.71487e-48	9.91523e-47	46.0037	HLFP1	vehicle	vehicle_vs_PMA
chr16	21651931	21653193	Interval_43793	99.5373	3.09108	0.212014	14.5796	3.78635e-48	1.00974e-46	45.9958	IGSF6	vehicle	vehicle_vs_PMA
chr13	112583112	112584832	Interval_34522	118.834	2.92604	0.2007	14.5792	3.81204e-48	1.01572e-46	45.9932	TUBGCP3	vehicle	vehicle_vs_PMA
chr14	92246041	92247888	Interval_38008	97.3129	2.92477	0.20074	14.5699	4.36403e-48	1.1618e-46	45.9349	RNU6-366P	vehicle	vehicle_vs_PMA
chr2	113130853	113135260	Interval_62901	34.0329	2.63784	0.181076	14.5676	4.51494e-48	1.19993e-46	45.9208	IL1RN	vehicle	vehicle_vs_PMA
chr2	113130853	113135260	Interval_62902	34.0329	2.63784	0.181076	14.5676	4.51494e-48	1.19993e-46	45.9208	IL1RN	vehicle	vehicle_vs_PMA
chr4	183621524	183622534	Interval_90990	32.5652	2.54736	0.174987	14.5574	5.23941e-48	1.39128e-46	45.8566	RNU6-479P	vehicle	vehicle_vs_PMA
chr17	70526653	70529085	Interval_50283	123.824	3.51551	0.241495	14.5573	5.25022e-48	1.39296e-46	45.8561	LOC124904100	vehicle	vehicle_vs_PMA
chr2	99755893	99756967	Interval_62084	48.1433	3.77785	0.259564	14.5546	5.45868e-48	1.44704e-46	45.8395	LOC105373504	vehicle	vehicle_vs_PMA
chr3	14439244	14440335	Interval_76110	62.7767	2.34198	0.160943	14.5517	5.70103e-48	1.51e-46	45.821	SLC6A6	vehicle	vehicle_vs_PMA
chr5	39270158	39271024	Interval_92460	97.6468	2.09341	0.143873	14.5504	5.80744e-48	1.53688e-46	45.8134	FYB1	vehicle	vehicle_vs_PMA
chr14	74683389	74685402	Interval_37290	65.7746	2.26845	0.155925	14.5484	5.98272e-48	1.58192e-46	45.8008	LOC100419503	vehicle	vehicle_vs_PMA
chr6	18431510	18432814	Interval_100740	27.7695	3.28012	0.225504	14.5457	6.21574e-48	1.64214e-46	45.7846	LOC124901271	vehicle	vehicle_vs_PMA
chr19	32977271	32977799	Interval_55876	34.9319	4.58239	0.315036	14.5456	6.22726e-48	1.64378e-46	45.7842	FAAP24	vehicle	vehicle_vs_PMA
chr1	205312872	205314210	Interval_9872	83.2243	1.91093	0.131406	14.5421	6.55483e-48	1.72879e-46	45.7623	NUAK2	vehicle	vehicle_vs_PMA
chr6	151947442	151948954	Interval_107152	49.5807	2.92547	0.201218	14.5388	6.87769e-48	1.8124e-46	45.7417	ESR1	vehicle	vehicle_vs_PMA
chr19	49896855	49898152	Interval_57081	54.2884	-2.93496	0.201876	-14.5384	6.9171e-48	1.82125e-46	45.7396	MIR4750	PMA	vehicle_vs_PMA
chrX	9378742	9379508	Interval_126404	37.3738	2.77082	0.190588	14.5383	6.93254e-48	1.82377e-46	45.739	LOC442443	vehicle	vehicle_vs_PMA
chr6	39818757	39819728	Interval_102083	35.5665	3.28274	0.22587	14.5338	7.40395e-48	1.94614e-46	45.7108	LOC124901487	vehicle	vehicle_vs_PMA
chr5	139747021	139748270	Interval_97347	75.4871	-2.55795	0.17601	-14.533	7.4895e-48	1.96697e-46	45.7062	PSD2-AS1	PMA	vehicle_vs_PMA
chr14	50928169	50928954	Interval_35886	46.4632	2.92674	0.201451	14.5283	8.01418e-48	2.103e-46	45.6772	MRPL57P9	vehicle	vehicle_vs_PMA
chr10	107728130	107729544	Interval_17228	69.0623	3.85197	0.265237	14.5228	8.69105e-48	2.27869e-46	45.6423	LOC101927573	vehicle	vehicle_vs_PMA
chr12	8565497	8567054	Interval_24609	95.2331	3.46943	0.238958	14.519	9.18265e-48	2.40556e-46	45.6188	LOC124902872	vehicle	vehicle_vs_PMA
chr16	1941652	1942395	Interval_42921	62.9138	2.19959	0.151564	14.5125	1.00901e-47	2.64106e-46	45.5782	LOC124903625	vehicle	vehicle_vs_PMA
chr17	7841428	7845075	Interval_46942	633.815	-1.66791	0.114938	-14.5114	1.02557e-47	2.6804e-46	45.5718	LOC124904106	PMA	vehicle_vs_PMA
chr7	6433625	6434366	Interval_108351	28.377	2.54801	0.175586	14.5114	1.02576e-47	2.6804e-46	45.5718	DAGLB	vehicle	vehicle_vs_PMA
chr2	143149803	143151039	Interval_63761	159	2.13528	0.147151	14.5108	1.03501e-47	2.7023e-46	45.5683	ARHGAP15	vehicle	vehicle_vs_PMA
chr15	98788105	98788894	Interval_42576	60.9859	2.89993	0.199861	14.5098	1.05097e-47	2.74167e-46	45.562	MIR4714	vehicle	vehicle_vs_PMA
chr14	101824205	101825373	Interval_38561	151.455	1.27096	0.0876083	14.5073	1.08942e-47	2.8396e-46	45.5467	LOC124903388	vehicle	vehicle_vs_PMA
chr1	27369243	27370110	Interval_1484	43.8297	2.19258	0.15114	14.507	1.09453e-47	2.85054e-46	45.5451	MAP3K6	vehicle	vehicle_vs_PMA
chr10	3654849	3656282	Interval_12244	143.178	2.83481	0.195437	14.505	1.12704e-47	2.93276e-46	45.5327	LOC107984193	vehicle	vehicle_vs_PMA
chr9	32558335	32559957	Interval_121918	132.299	3.5016	0.241481	14.5005	1.20225e-47	3.12585e-46	45.505	TOPORS	vehicle	vehicle_vs_PMA
chr6	158996429	158997631	Interval_107527	43.4247	2.98554	0.205923	14.4983	1.24138e-47	3.2249e-46	45.4915	TAGAP-AS1	vehicle	vehicle_vs_PMA
chr9	91415395	91415723	Interval_123546	61.2382	2.02244	0.139497	14.498	1.24648e-47	3.23546e-46	45.4901	LOC124902209	vehicle	vehicle_vs_PMA
chr2	68773434	68774008	Interval_60949	80.452	2.62599	0.181149	14.4963	1.2791e-47	3.31734e-46	45.4792	LOC105374790	vehicle	vehicle_vs_PMA
chr16	18803887	18804862	Interval_43672	43.565	2.11389	0.145839	14.4946	1.30974e-47	3.394e-46	45.4693	ARL6IP1	vehicle	vehicle_vs_PMA
chr17	67421592	67422811	Interval_49971	141.155	-1.37534	0.0948933	-14.4935	1.33193e-47	3.44863e-46	45.4624	LOC124904124	PMA	vehicle_vs_PMA
chr7	155585138	155586259	Interval_114701	46.2397	4.2981	0.296589	14.4918	1.36593e-47	3.53373e-46	45.4518	RBM33-DT	vehicle	vehicle_vs_PMA
chr2	85008477	85009528	Interval_61529	64.8166	2.05502	0.14183	14.4893	1.41552e-47	3.65898e-46	45.4366	KCMF1	vehicle	vehicle_vs_PMA
chr10	124035675	124036370	Interval_17815	92.0449	1.87825	0.129665	14.4854	1.49865e-47	3.87065e-46	45.4122	YBX2P1	vehicle	vehicle_vs_PMA
chr5	54590362	54591634	Interval_92951	82.6064	3.38488	0.233711	14.4832	1.54748e-47	3.99344e-46	45.3987	SNX18	vehicle	vehicle_vs_PMA
chr15	75124857	75125812	Interval_41533	96.7572	2.07825	0.143558	14.4767	1.70093e-47	4.3858e-46	45.358	LOC124900369	vehicle	vehicle_vs_PMA
chr11	113952362	113953741	Interval_23093	43.6741	3.72799	0.257541	14.4753	1.73542e-47	4.47104e-46	45.3496	HTR3A	vehicle	vehicle_vs_PMA
chr6	132713090	132714299	Interval_105836	69.9428	2.7194	0.187934	14.47	1.87414e-47	4.82444e-46	45.3166	VNN1	vehicle	vehicle_vs_PMA
chr4	40731108	40732329	Interval_85949	141.148	2.65441	0.183443	14.4699	1.87789e-47	4.83011e-46	45.316	NSUN7	vehicle	vehicle_vs_PMA
chr12	52202847	52203696	Interval_26757	129.394	-3.24304	0.224137	-14.469	1.90149e-47	4.88676e-46	45.311	LINC02874	PMA	vehicle_vs_PMA
chr12	49233180	49235425	Interval_26548	163.547	2.20174	0.152221	14.4641	2.04244e-47	5.24468e-46	45.2803	TUBA1C	vehicle	vehicle_vs_PMA
chr9	123865688	123867904	Interval_125031	122.818	1.58698	0.109758	14.4589	2.20312e-47	5.65262e-46	45.2478	PIGFP2	vehicle	vehicle_vs_PMA
chr17	57946572	57947471	Interval_49394	91.2448	1.78734	0.123654	14.4543	2.35353e-47	6.03357e-46	45.2194	CUEDC1	vehicle	vehicle_vs_PMA
chr6	154736616	154737284	Interval_107267	34.8422	2.8032	0.193973	14.4515	2.45142e-47	6.27934e-46	45.2021	SCAF8	vehicle	vehicle_vs_PMA
chr6	137719749	137720675	Interval_106218	42.4419	2.4807	0.171702	14.4477	2.59178e-47	6.63341e-46	45.1783	LOC442263	vehicle	vehicle_vs_PMA
chr3	184804857	184806272	Interval_83476	127.112	2.77457	0.192071	14.4456	2.67405e-47	6.83836e-46	45.165	VPS8	vehicle	vehicle_vs_PMA
chr6	166969085	166970304	Interval_107844	79.7822	2.67416	0.185131	14.4447	2.70825e-47	6.92014e-46	45.1599	LOC105378120	vehicle	vehicle_vs_PMA
chr20	38303229	38304358	Interval_70474	35.7716	2.82002	0.195234	14.4443	2.72383e-47	6.95425e-46	45.1577	BPI	vehicle	vehicle_vs_PMA
chr17	30040377	30041430	Interval_47835	58.3563	2.0017	0.138614	14.4408	2.86427e-47	7.30683e-46	45.1363	RNY4P13	vehicle	vehicle_vs_PMA
chr10	97365484	97366275	Interval_16722	128.419	2.03865	0.141176	14.4405	2.87956e-47	7.33981e-46	45.1343	RPL34P20	vehicle	vehicle_vs_PMA
chr6	20483455	20484792	Interval_100798	40.0077	2.50665	0.173706	14.4304	3.33185e-47	8.48573e-46	45.0713	RNU6-141P	vehicle	vehicle_vs_PMA
chr1	212751446	212754526	Interval_10431	178.067	2.45255	0.169995	14.4272	3.48851e-47	8.87747e-46	45.0517	NSL1	vehicle	vehicle_vs_PMA
chr12	124456776	124458195	Interval_30585	74.8825	-2.06035	0.142834	-14.4248	3.61368e-47	9.18849e-46	45.0368	LOC124903044	PMA	vehicle_vs_PMA
chr6	118745762	118746609	Interval_105277	53.7627	3.68181	0.255343	14.4191	3.92604e-47	9.97457e-46	45.0011	SELENOKP3	vehicle	vehicle_vs_PMA
chr9	98129014	98130084	Interval_123906	41.8367	2.04101	0.14157	14.4169	4.05069e-47	1.02829e-45	44.9879	TRIM14	vehicle	vehicle_vs_PMA
chr17	20073067	20074215	Interval_47499	38.2332	2.07487	0.143948	14.414	4.22492e-47	1.07164e-45	44.9699	LOC100131943	vehicle	vehicle_vs_PMA
chr8	133068337	133069442	Interval_120390	156.837	-1.47002	0.101998	-14.4122	4.3352e-47	1.09872e-45	44.9591	SLA	PMA	vehicle_vs_PMA
chr1	204452964	204453650	Interval_9821	61.4947	-2.8889	0.200542	-14.4055	4.77928e-47	1.21028e-45	44.9171	LOC124904584	PMA	vehicle_vs_PMA
chrX	15546185	15547839	Interval_126725	31.3874	2.87335	0.199539	14.4	5.17803e-47	1.3102e-45	44.8827	HNRNPDLP5	vehicle	vehicle_vs_PMA
chr11	10581296	10582273	Interval_18873	167.427	2.19119	0.152194	14.3974	5.37147e-47	1.35804e-45	44.8671	LYVE1	vehicle	vehicle_vs_PMA
chr9	21023776	21025801	Interval_121580	92.4319	3.30903	0.22988	14.3946	5.59384e-47	1.41311e-45	44.8498	HACD4	vehicle	vehicle_vs_PMA
chr3	39146898	39148811	Interval_77278	187.152	-2.02486	0.140717	-14.3896	6.01144e-47	1.51738e-45	44.8189	CSRNP1	PMA	vehicle_vs_PMA
chr7	140252334	140253581	Interval_113971	290.717	1.44582	0.100508	14.3852	6.41175e-47	1.61711e-45	44.7913	RNU1-58P	vehicle	vehicle_vs_PMA
chr9	93294956	93295824	Interval_123659	16.5779	4.31615	0.300106	14.3821	6.70373e-47	1.68938e-45	44.7723	LOC124902214	vehicle	vehicle_vs_PMA
chr2	68783974	68784974	Interval_60953	46.5174	2.34611	0.163174	14.378	7.11644e-47	1.79194e-45	44.7467	LOC105374790	vehicle	vehicle_vs_PMA
chr2	32262139	32262606	Interval_59067	82.4871	2.4949	0.173547	14.3759	7.32892e-47	1.84395e-45	44.7343	NLRC4	vehicle	vehicle_vs_PMA
chr18	9488020	9489211	Interval_51622	92.9051	3.06712	0.21336	14.3753	7.39301e-47	1.85857e-45	44.7308	IRX4P1	vehicle	vehicle_vs_PMA
chr1	199878022	199879841	Interval_9498	118.921	3.87479	0.269558	14.3746	7.471e-47	1.87667e-45	44.7266	LOC107985114	vehicle	vehicle_vs_PMA
chr14	87999193	87999870	Interval_37688	124.01	2.51924	0.175268	14.3736	7.57348e-47	1.90088e-45	44.721	RNU6-835P	vehicle	vehicle_vs_PMA
chr6	6717568	6718544	Interval_99713	27.677	3.67015	0.255423	14.3689	8.10685e-47	2.03311e-45	44.6918	LOC101928004	vehicle	vehicle_vs_PMA
chr5	157602601	157603982	Interval_98334	78.8959	-2.37284	0.165152	-14.3676	8.26334e-47	2.07069e-45	44.6839	RNU6-390P	PMA	vehicle_vs_PMA
chr4	104965373	104967458	Interval_88281	149.889	3.22519	0.224523	14.3646	8.62804e-47	2.16034e-45	44.6655	RNU6-351P	vehicle	vehicle_vs_PMA
chr7	77156495	77158130	Interval_111208	81.2083	2.93305	0.204226	14.3618	8.99115e-47	2.24945e-45	44.6479	LOC124901678	vehicle	vehicle_vs_PMA
chr15	42510634	42512017	Interval_39648	58.8357	2.51656	0.175234	14.3611	9.07224e-47	2.26792e-45	44.6444	ZNF106	vehicle	vehicle_vs_PMA
chrX	107701595	107702439	Interval_128854	71.352	2.78817	0.194309	14.3491	1.0786e-46	2.69416e-45	44.5696	PRPS1	vehicle	vehicle_vs_PMA
chr11	59253449	59254787	Interval_20468	73.236	3.93421	0.274183	14.3488	1.08355e-46	2.70435e-45	44.5679	WARS1P1	vehicle	vehicle_vs_PMA
chr12	95995995	95997137	Interval_29170	99.7875	2.98991	0.208403	14.3468	1.1163e-46	2.78386e-45	44.5554	LOC102723340	vehicle	vehicle_vs_PMA
chr10	88853153	88853798	Interval_16244	38.5991	2.79316	0.194696	14.3462	1.12485e-46	2.80294e-45	44.5524	ANKRD22	vehicle	vehicle_vs_PMA
chr16	17451745	17452875	Interval_43641	70.3773	2.14992	0.149873	14.3449	1.14687e-46	2.85553e-45	44.5443	LOC107987234	vehicle	vehicle_vs_PMA
chr12	89349471	89350348	Interval_28542	70.5472	2.13389	0.14879	14.3416	1.2017e-46	2.98967e-45	44.5244	DUSP6	vehicle	vehicle_vs_PMA
chr1	17066401	17067333	Interval_797	51.9286	2.67229	0.186376	14.3382	1.26333e-46	3.14048e-45	44.503	SDHB	vehicle	vehicle_vs_PMA
chr10	80199707	80200402	Interval_15938	43.6498	2.69267	0.187801	14.3379	1.26795e-46	3.14945e-45	44.5018	LINC00857	vehicle	vehicle_vs_PMA
chr8	129958274	129959922	Interval_120226	69.4349	1.87779	0.131024	14.3316	1.38791e-46	3.44466e-45	44.4629	RNU7-181P	vehicle	vehicle_vs_PMA
chr8	55883500	55884423	Interval_116835	138.415	2.45136	0.171059	14.3305	1.41169e-46	3.50089e-45	44.4558	LYN	vehicle	vehicle_vs_PMA
chr5	69316929	69318322	Interval_93815	96.3533	2.94397	0.205456	14.329	1.44241e-46	3.57423e-45	44.4468	CFL1P5	vehicle	vehicle_vs_PMA
chr2	8298691	8299334	Interval_57877	52.6711	2.16641	0.151211	14.327	1.48339e-46	3.67286e-45	44.435	LINC00299	vehicle	vehicle_vs_PMA
chr3	46222513	46223638	Interval_77728	54.2475	2.97317	0.207567	14.3239	1.55113e-46	3.83753e-45	44.4159	CCR1	vehicle	vehicle_vs_PMA
chr19	11987333	11989586	Interval_54855	158.452	-1.21056	0.0845657	-14.315	1.76277e-46	4.35767e-45	44.3607	ZNF433-AS1	PMA	vehicle_vs_PMA
chr2	136253092	136254102	Interval_63626	87.6974	2.3945	0.167276	14.3147	1.77203e-46	4.3771e-45	44.3588	HNRNPKP2	vehicle	vehicle_vs_PMA
chr1	156456478	156457769	Interval_6824	115.368	-1.89685	0.13252	-14.3137	1.79761e-46	4.43677e-45	44.3529	MIR9-1HG	PMA	vehicle_vs_PMA
chr19	17827316	17828581	Interval_55368	18.8513	3.86321	0.269902	14.3134	1.80578e-46	4.45339e-45	44.3513	INSL3	vehicle	vehicle_vs_PMA
chr9	68977980	68978693	Interval_122494	36.1638	3.02387	0.211322	14.3093	1.91538e-46	4.71995e-45	44.3261	LOC101927069	vehicle	vehicle_vs_PMA
chr1	182615661	182616530	Interval_8317	86.4763	-2.45226	0.171397	-14.3075	1.96527e-46	4.83907e-45	44.3152	LINC01686	PMA	vehicle_vs_PMA
chr5	180908841	180910549	Interval_99355	119.713	3.28694	0.229844	14.3007	2.16587e-46	5.3288e-45	44.2734	BTNL8	vehicle	vehicle_vs_PMA
chr9	113565155	113565964	Interval_124631	19.1428	3.10667	0.217252	14.2999	2.19273e-46	5.39061e-45	44.2684	RGS3	vehicle	vehicle_vs_PMA
chr6	89072443	89073886	Interval_103791	54.8979	2.35639	0.16479	14.2994	2.20715e-46	5.4218e-45	44.2659	PNRC1	vehicle	vehicle_vs_PMA
chr1	192814441	192815414	Interval_9001	153.875	3.55719	0.248803	14.2973	2.27621e-46	5.58702e-45	44.2528	RGS2	vehicle	vehicle_vs_PMA
chr7	143222182	143223612	Interval_114194	139.459	3.37297	0.23597	14.294	2.38342e-46	5.84558e-45	44.2332	TAS2R40	vehicle	vehicle_vs_PMA
chr4	128916190	128918531	Interval_89220	350.75	2.68925	0.188183	14.2906	2.5034e-46	6.13501e-45	44.2122	JADE1	vehicle	vehicle_vs_PMA
chr18	812259	813835	Interval_51300	156.051	-2.11563	0.148052	-14.2898	2.53478e-46	6.20703e-45	44.2071	YES1	PMA	vehicle_vs_PMA
chr11	13680307	13681265	Interval_19053	69.6742	3.12769	0.218913	14.2874	2.62266e-46	6.41717e-45	44.1927	RPL39P26	vehicle	vehicle_vs_PMA
chr12	8465196	8467165	Interval_24593	38.7165	2.80343	0.196255	14.2846	2.7286e-46	6.67115e-45	44.1758	RPL15P17	vehicle	vehicle_vs_PMA
chr1	31826629	31827693	Interval_1730	93.134	1.52193	0.106609	14.2759	3.09423e-46	7.55863e-45	44.1216	SPOCD1	vehicle	vehicle_vs_PMA
chr2	99771213	99773394	Interval_62089	183.107	3.34565	0.234358	14.2758	3.09645e-46	7.55863e-45	44.1216	LOC105373504	vehicle	vehicle_vs_PMA
chr8	629106	631327	Interval_114868	60.4517	-2.86976	0.201038	-14.2747	3.14588e-46	7.67329e-45	44.115	LOC124902055	PMA	vehicle_vs_PMA
chr12	88433282	88434927	Interval_28468	57.5016	2.96872	0.208085	14.2669	3.52029e-46	8.57981e-45	44.0665	LOC124902978	vehicle	vehicle_vs_PMA
chr3	132290794	132291521	Interval_81035	46.5857	3.12178	0.218827	14.2659	3.56836e-46	8.69017e-45	44.061	LOC124906374	vehicle	vehicle_vs_PMA
chr1	159895898	159896872	Interval_7066	78.2206	3.51384	0.246319	14.2654	3.59392e-46	8.74557e-45	44.0582	MIR4259	vehicle	vehicle_vs_PMA
chr10	88061833	88062990	Interval_16162	108.208	3.32249	0.232907	14.2653	3.59943e-46	8.75216e-45	44.0579	MED6P1	vehicle	vehicle_vs_PMA
chr4	78630071	78631022	Interval_87056	31.6889	2.69001	0.18861	14.2623	3.75631e-46	9.12649e-45	44.0397	LOC124900901	vehicle	vehicle_vs_PMA
chr11	86141487	86142196	Interval_21973	86.0387	2.06069	0.144486	14.2622	3.76631e-46	9.14364e-45	44.0389	RNU6-560P	vehicle	vehicle_vs_PMA
chr19	14615745	14616868	Interval_55097	27.9359	2.33115	0.163456	14.2616	3.79463e-46	9.20524e-45	44.036	SNORA104	vehicle	vehicle_vs_PMA
chr6	105785135	105786134	Interval_104279	37.2922	2.23899	0.157012	14.26	3.88627e-46	9.42021e-45	44.0259	LOC105377923	vehicle	vehicle_vs_PMA
chr17	59837238	59838297	Interval_49548	238.125	-1.57632	0.110563	-14.2572	4.04213e-46	9.79037e-45	44.0092	MIR21	PMA	vehicle_vs_PMA
chr10	3472368	3473427	Interval_12219	101.025	2.86145	0.200716	14.2562	4.1012e-46	9.92574e-45	44.0032	LOC107984192	vehicle	vehicle_vs_PMA
chr12	121214251	121215293	Interval_30303	56.341	-2.69259	0.188882	-14.2554	4.14953e-46	1.00349e-44	43.9985	P2RX4	PMA	vehicle_vs_PMA
chr15	43791651	43792622	Interval_39719	190.22	-1.25992	0.0883833	-14.2552	4.16386e-46	1.00617e-44	43.9973	SERF2-C15ORF63	PMA	vehicle_vs_PMA
chr12	92231953	92233687	Interval_28886	83.8276	3.23639	0.227089	14.2516	4.38017e-46	1.05762e-44	43.9757	RPL21P106	vehicle	vehicle_vs_PMA
chr9	111162761	111164996	Interval_124445	92.5351	4.08406	0.286571	14.2515	4.38834e-46	1.05878e-44	43.9752	RNY4P18	vehicle	vehicle_vs_PMA
chr1	117734830	117736756	Interval_5758	51.1255	2.18705	0.153518	14.2463	4.72908e-46	1.1401e-44	43.9431	LOC100192389	vehicle	vehicle_vs_PMA
chr2	101957564	101958638	Interval_62287	103.089	2.81291	0.197551	14.2389	5.25486e-46	1.26588e-44	43.8976	LINC01127	vehicle	vehicle_vs_PMA
chr20	60015838	60017292	Interval_71619	61.4531	3.29242	0.231229	14.2388	5.26205e-46	1.26663e-44	43.8973	CDH26	vehicle	vehicle_vs_PMA
chr11	12133690	12134803	Interval_18968	28.1037	2.60004	0.182617	14.2377	5.3483e-46	1.2864e-44	43.8906	MICAL2	vehicle	vehicle_vs_PMA
chr15	92844811	92845736	Interval_42379	115.762	1.88522	0.132426	14.2361	5.47337e-46	1.31547e-44	43.8809	LOC124903558	vehicle	vehicle_vs_PMA
chr16	69530505	69531384	Interval_45414	48.8168	-2.53752	0.178283	-14.2331	5.70773e-46	1.37074e-44	43.863	LOC105371325	PMA	vehicle_vs_PMA
chr3	51257240	51258491	Interval_78082	103.573	4.20221	0.295388	14.226	6.31512e-46	1.51543e-44	43.8195	DOCK3	vehicle	vehicle_vs_PMA
chr10	71748594	71749216	Interval_15479	70.1721	2.00549	0.140986	14.2248	6.43224e-46	1.54235e-44	43.8118	C10orf105	vehicle	vehicle_vs_PMA
chr8	27361804	27362545	Interval_115842	143.686	-1.46429	0.102999	-14.2165	7.23457e-46	1.7334e-44	43.7611	PTK2B	PMA	vehicle_vs_PMA
chr15	42493215	42494303	Interval_39644	76.1681	2.60299	0.183116	14.2149	7.40337e-46	1.77249e-44	43.7514	ZNF106	vehicle	vehicle_vs_PMA
chr17	31273549	31275043	Interval_47935	74.6772	2.73264	0.192276	14.2121	7.70598e-46	1.84352e-44	43.7344	LOC101927057	vehicle	vehicle_vs_PMA
chr1	15885361	15886854	Interval_718	35.3819	2.25063	0.158363	14.2119	7.72904e-46	1.84762e-44	43.7334	LOC124904815	vehicle	vehicle_vs_PMA
chr22	49970550	49971645	Interval_75361	81.2927	-2.35106	0.16548	-14.2075	8.22874e-46	1.96556e-44	43.7065	MIR6821	PMA	vehicle_vs_PMA
chr9	90808613	90809429	Interval_123473	46.444	1.98485	0.139715	14.2064	8.35862e-46	1.99505e-44	43.7	SYK	vehicle	vehicle_vs_PMA
chrX	118630519	118631610	Interval_129011	25.0126	3.40857	0.239978	14.2037	8.69465e-46	2.07367e-44	43.6833	RBBP8P1	vehicle	vehicle_vs_PMA
chr5	132495522	132497445	Interval_96986	152.441	1.698	0.119631	14.1937	1.00259e-45	2.38935e-44	43.6217	IRF1	vehicle	vehicle_vs_PMA
chr9	90826947	90827865	Interval_123478	43.4709	2.76426	0.194765	14.1928	1.01525e-45	2.41765e-44	43.6166	SYK	vehicle	vehicle_vs_PMA
chr1	28126301	28128015	Interval_1578	190.485	1.85171	0.130474	14.1922	1.024e-45	2.43663e-44	43.6132	LOC100131223	vehicle	vehicle_vs_PMA
chr1	153368462	153368912	Interval_6522	38.0673	2.81331	0.198234	14.1918	1.02941e-45	2.44763e-44	43.6113	S100A12	vehicle	vehicle_vs_PMA
chr7	72937241	72938136	Interval_110954	69.3218	1.48333	0.104535	14.1898	1.05992e-45	2.51827e-44	43.5989	POM121	vehicle	vehicle_vs_PMA
chr13	27482425	27483442	Interval_31215	48.7411	2.07665	0.146363	14.1883	1.08226e-45	2.56938e-44	43.5902	RNU6-63P	vehicle	vehicle_vs_PMA
chr6	36032146	36032947	Interval_101770	33.0642	2.28759	0.16127	14.1848	1.13722e-45	2.69781e-44	43.569	MAPK14	vehicle	vehicle_vs_PMA
chr1	48227114	48228348	Interval_2633	102.859	3.08739	0.217657	14.1846	1.14057e-45	2.70325e-44	43.5681	SLC5A9	vehicle	vehicle_vs_PMA
chr11	86021460	86022378	Interval_21949	41.1064	2.40548	0.169584	14.1846	1.14125e-45	2.70325e-44	43.5681	LOC124902730	vehicle	vehicle_vs_PMA
chr16	46742967	46745362	Interval_44455	65.2598	3.47923	0.245291	14.1841	1.14987e-45	2.7216e-44	43.5652	MYLK3	vehicle	vehicle_vs_PMA
chr14	31409845	31411678	Interval_35161	113.363	3.13627	0.221137	14.1824	1.17698e-45	2.78364e-44	43.5554	HEATR5A	vehicle	vehicle_vs_PMA
chr14	92659709	92660219	Interval_38073	42.6096	1.926	0.135933	14.1687	1.43071e-45	3.38116e-44	43.4709	LOC124903364	vehicle	vehicle_vs_PMA
chr5	140630216	140631487	Interval_97452	71.1863	3.08567	0.217783	14.1686	1.43358e-45	3.38539e-44	43.4704	CD14	vehicle	vehicle_vs_PMA
chr20	36662695	36663799	Interval_70350	39.8218	2.86973	0.202549	14.1681	1.44444e-45	3.40845e-44	43.4674	SLA2	vehicle	vehicle_vs_PMA
chr10	6052310	6053353	Interval_12465	79.4111	-2.92648	0.206576	-14.1666	1.47417e-45	3.47597e-44	43.4589	IL2RA	PMA	vehicle_vs_PMA
chr10	69703681	69704563	Interval_15367	15.4868	3.55124	0.250705	14.165	1.50884e-45	3.55502e-44	43.4492	LINC02651	vehicle	vehicle_vs_PMA
chr3	16840852	16843126	Interval_76285	119.386	1.66411	0.117496	14.1631	1.54968e-45	3.64849e-44	43.4379	LOC105376972	vehicle	vehicle_vs_PMA
chr11	10612005	10613166	Interval_18882	77.6546	2.82655	0.199573	14.163	1.55219e-45	3.65162e-44	43.4375	LYVE1	vehicle	vehicle_vs_PMA
chr3	112794488	112796210	Interval_80178	51.2216	3.27513	0.231266	14.1617	1.58041e-45	3.71523e-44	43.43	CD200R1L-AS1	vehicle	vehicle_vs_PMA
chr1	247389872	247391270	Interval_12001	226.41	1.92577	0.135987	14.1614	1.58864e-45	3.73176e-44	43.4281	LOC107985375	vehicle	vehicle_vs_PMA
chr3	38268039	38269180	Interval_77236	51.5707	2.71837	0.19197	14.1604	1.61011e-45	3.77933e-44	43.4226	LOC101409262	vehicle	vehicle_vs_PMA
chr20	18677971	18679573	Interval_69601	66.7905	3.91687	0.276608	14.1604	1.61178e-45	3.78039e-44	43.4225	DTD1-AS1	vehicle	vehicle_vs_PMA
chr16	84982970	84983944	Interval_46027	35.7805	2.28711	0.161578	14.1549	1.74208e-45	4.08294e-44	43.389	ZDHHC7	vehicle	vehicle_vs_PMA
chr2	96145338	96146953	Interval_61815	163.228	-1.88377	0.13314	-14.1488	1.89996e-45	4.44962e-44	43.3517	DUSP2	PMA	vehicle_vs_PMA
chr9	79701076	79702493	Interval_123094	98.0407	3.58273	0.25345	14.1358	2.28406e-45	5.34514e-44	43.272	LOC124902329	vehicle	vehicle_vs_PMA
chr8	141119390	141120512	Interval_120644	206.366	1.84473	0.130522	14.1335	2.36085e-45	5.5207e-44	43.258	DENND3-AS1	vehicle	vehicle_vs_PMA
chr2	151347708	151348887	Interval_64283	44.4687	3.3745	0.238775	14.1325	2.39431e-45	5.59475e-44	43.2522	TNFAIP6	vehicle	vehicle_vs_PMA
chr4	67882546	67886920	Interval_86520	240.667	3.60103	0.25491	14.1267	2.60176e-45	6.07492e-44	43.2165	TMPRSS11D	vehicle	vehicle_vs_PMA
chr6	18411838	18413173	Interval_100732	124.302	3.2862	0.232638	14.1258	2.63326e-45	6.14389e-44	43.2116	LOC124901271	vehicle	vehicle_vs_PMA
chr6	43224099	43224990	Interval_102298	66.8179	-2.81396	0.199245	-14.1231	2.73587e-45	6.37851e-44	43.1953	DNPH1	PMA	vehicle_vs_PMA
chr17	76567319	76568210	Interval_50637	33.2895	2.40093	0.170024	14.1211	2.81489e-45	6.55782e-44	43.1832	LOC122455342	vehicle	vehicle_vs_PMA
chr13	109653987	109654826	Interval_34409	116.75	2.90901	0.206045	14.1184	2.92726e-45	6.81453e-44	43.1666	LOC124903210	vehicle	vehicle_vs_PMA
chr12	104764269	104765223	Interval_29574	52.9815	2.08067	0.147381	14.1176	2.95758e-45	6.87997e-44	43.1624	MIR3922	vehicle	vehicle_vs_PMA
chr1	247445574	247446811	Interval_12014	79.8424	3.01792	0.213797	14.1158	3.03412e-45	7.05275e-44	43.1516	LOC124904575	vehicle	vehicle_vs_PMA
chr7	4714784	4716034	Interval_108206	42.5947	2.09604	0.148522	14.1127	3.17176e-45	7.36718e-44	43.1327	LOC124901581	vehicle	vehicle_vs_PMA
chr3	159929376	159930049	Interval_82273	25.9568	2.87593	0.203839	14.1089	3.34985e-45	7.77505e-44	43.1093	IL12A	vehicle	vehicle_vs_PMA
chr12	111775447	111776033	Interval_29946	21.9766	2.56507	0.181828	14.1071	3.43266e-45	7.96132e-44	43.099	ALDH2	vehicle	vehicle_vs_PMA
chr16	11742524	11744549	Interval_43415	160.333	-1.35209	0.0958518	-14.1061	3.48527e-45	8.07732e-44	43.0927	TXNDC11	PMA	vehicle_vs_PMA
chr2	8413388	8414304	Interval_57897	97.3668	2.42248	0.171783	14.102	3.69363e-45	8.55385e-44	43.0678	LINC00299	vehicle	vehicle_vs_PMA
chr7	137958445	137959242	Interval_113805	44.5475	2.57816	0.182835	14.101	3.74261e-45	8.66083e-44	43.0624	CREB3L2-AS1	vehicle	vehicle_vs_PMA
chr1	109162180	109164164	Interval_5200	100.418	2.74232	0.194482	14.1007	3.76193e-45	8.69907e-44	43.0605	ELAPOR1	vehicle	vehicle_vs_PMA
chr20	38872975	38873623	Interval_70506	90.251	-1.86934	0.132611	-14.0964	3.99583e-45	9.2331e-44	43.0347	RN7SL116P	PMA	vehicle_vs_PMA
chr8	145001167	145002350	Interval_120898	54.7821	2.09873	0.14896	14.0892	4.42773e-45	1.02235e-43	42.9904	ZNF252P-AS1	vehicle	vehicle_vs_PMA
chr2	159816603	159817915	Interval_64740	93.3402	4.06187	0.288303	14.0889	4.44501e-45	1.02558e-43	42.989	CD302	vehicle	vehicle_vs_PMA
chr3	43256379	43257559	Interval_77480	111.662	2.81048	0.199511	14.0868	4.57784e-45	1.05545e-43	42.9766	LOC105377052	vehicle	vehicle_vs_PMA
chr11	48050087	48051062	Interval_20314	72.8536	2.12454	0.150851	14.0837	4.7843e-45	1.10223e-43	42.9577	MIR3161	vehicle	vehicle_vs_PMA
chr8	41929020	41930682	Interval_116425	38.0081	2.20033	0.156271	14.0801	5.03065e-45	1.15813e-43	42.9362	RN7SL149P	vehicle	vehicle_vs_PMA
chr15	98873401	98874495	Interval_42591	43.3301	2.69914	0.191708	14.0794	5.08548e-45	1.16989e-43	42.9319	LOC124903561	vehicle	vehicle_vs_PMA
chr2	218805741	218806906	Interval_67625	37.6798	3.01091	0.213858	14.079	5.11432e-45	1.17565e-43	42.9297	MIR9500	vehicle	vehicle_vs_PMA
chr9	34185864	34186827	Interval_122041	119.339	-2.27681	0.161748	-14.0763	5.31003e-45	1.21974e-43	42.9137	LOC114224	PMA	vehicle_vs_PMA
chr12	120694789	120695346	Interval_30252	20.7005	2.71346	0.192804	14.0737	5.51472e-45	1.26582e-43	42.8976	MLEC	vehicle	vehicle_vs_PMA
chr14	92400515	92401189	Interval_38020	41.5927	2.6963	0.191586	14.0735	5.52347e-45	1.2669e-43	42.8973	SLC24A4	vehicle	vehicle_vs_PMA
chr15	89911074	89911891	Interval_42141	39.3055	2.76261	0.196308	14.0728	5.58253e-45	1.27951e-43	42.893	ARPIN-AP3S2	vehicle	vehicle_vs_PMA
chr4	87026756	87027824	Interval_87504	68.7045	2.35988	0.167757	14.0673	6.0365e-45	1.38254e-43	42.8593	LOC105377320	vehicle	vehicle_vs_PMA
chr7	36968819	36970423	Interval_109824	222.076	1.92004	0.136493	14.0669	6.06592e-45	1.38825e-43	42.8575	ELMO1-AS1	vehicle	vehicle_vs_PMA
chr1	232577974	232580683	Interval_11227	89.3908	2.21646	0.157591	14.0646	6.26878e-45	1.43363e-43	42.8436	SIPA1L2	vehicle	vehicle_vs_PMA
chr5	69312277	69312988	Interval_93814	44.9881	3.49978	0.248912	14.0603	6.66221e-45	1.52248e-43	42.8174	CFL1P5	vehicle	vehicle_vs_PMA
chr3	63933409	63935258	Interval_78557	142.851	2.16068	0.153728	14.0552	7.15882e-45	1.63477e-43	42.7865	SCAANT1	vehicle	vehicle_vs_PMA
chr4	40710416	40711359	Interval_85944	60.607	3.11143	0.221386	14.0543	7.24579e-45	1.65342e-43	42.7816	NSUN7	vehicle	vehicle_vs_PMA
chrX	47901616	47902910	Interval_127866	88.8191	3.93892	0.280295	14.0528	7.40677e-45	1.68892e-43	42.7724	RPL7P57	vehicle	vehicle_vs_PMA
chr4	184292478	184294324	Interval_91023	86.0897	3.04149	0.216445	14.0521	7.48326e-45	1.70511e-43	42.7682	LOC105377582	vehicle	vehicle_vs_PMA
chr4	119336539	119337727	Interval_88850	97.3341	3.83093	0.272728	14.0467	8.07027e-45	1.83752e-43	42.7358	KLHL2P1	vehicle	vehicle_vs_PMA
chr11	15577308	15578141	Interval_19186	80.166	4.43501	0.315764	14.0453	8.22727e-45	1.8719e-43	42.7277	LOC105376568	vehicle	vehicle_vs_PMA
chr1	181504402	181505931	Interval_8238	61.0496	3.5102	0.249984	14.0417	8.66331e-45	1.96967e-43	42.7056	LOC107985232	vehicle	vehicle_vs_PMA
chr8	39948994	39950412	Interval_116357	181.299	3.46292	0.24663	14.041	8.75045e-45	1.98803e-43	42.7016	LOC100420480	vehicle	vehicle_vs_PMA
chr18	3051463	3052711	Interval_51419	50.9911	2.77458	0.197704	14.034	9.65608e-45	2.19218e-43	42.6591	LOC124900407	vehicle	vehicle_vs_PMA
chr4	24978927	24980569	Interval_85269	46.5209	2.09067	0.149	14.0314	1.00222e-44	2.27364e-43	42.6433	LOC102723675	vehicle	vehicle_vs_PMA
chr12	94675877	94677228	Interval_29114	287.924	1.74389	0.12432	14.0273	1.06056e-44	2.40426e-43	42.619	TMCC3	vehicle	vehicle_vs_PMA
chr2	64222713	64223780	Interval_60669	53.9987	2.53685	0.180852	14.0272	1.06283e-44	2.40764e-43	42.6184	LOC100507006	vehicle	vehicle_vs_PMA
chr20	32077166	32077560	Interval_70017	25.3414	5.40037	0.385031	14.0258	1.08358e-44	2.45285e-43	42.6103	HCK	vehicle	vehicle_vs_PMA
chr2	179234654	179235614	Interval_65730	36.798	3.23454	0.23066	14.023	1.12807e-44	2.55172e-43	42.5932	SESTD1	vehicle	vehicle_vs_PMA
chr9	128947144	128948590	Interval_125347	56.8726	-2.79795	0.199663	-14.0133	1.29203e-44	2.92048e-43	42.5345	NUP188	PMA	vehicle_vs_PMA
chr7	80617810	80618855	Interval_111397	137.128	3.30288	0.235729	14.0113	1.32865e-44	3.00107e-43	42.5227	CD36	vehicle	vehicle_vs_PMA
chr20	8457744	8458687	Interval_69347	50.5211	3.1482	0.224724	14.0092	1.37007e-44	3.09238e-43	42.5097	LOC124900459	vehicle	vehicle_vs_PMA
chr14	76955808	76957167	Interval_37442	139.588	-1.45375	0.103775	-14.0088	1.37793e-44	3.10788e-43	42.5075	LINC01629	PMA	vehicle_vs_PMA
chr5	144189705	144190457	Interval_97752	179.273	-1.70932	0.122019	-14.0086	1.38104e-44	3.11264e-43	42.5069	KCTD16	PMA	vehicle_vs_PMA
chr11	61962972	61965798	Interval_20644	607.014	-2.20443	0.157379	-14.0071	1.41025e-44	3.17617e-43	42.4981	FTH1	PMA	vehicle_vs_PMA
chr3	152278507	152280137	Interval_81949	85.573	1.81019	0.12926	14.0043	1.46754e-44	3.30281e-43	42.4811	MBNL1-AS1	vehicle	vehicle_vs_PMA
chrX	112785678	112786691	Interval_128959	16.7825	3.8661	0.276142	14.0004	1.54926e-44	3.48421e-43	42.4579	MIR4329	vehicle	vehicle_vs_PMA
chr15	89132460	89133565	Interval_42077	197.262	2.07177	0.147985	13.9998	1.56323e-44	3.51309e-43	42.4543	HMGB1P8	vehicle	vehicle_vs_PMA
chrX	155187946	155189433	Interval_129967	69.2148	1.61212	0.115159	13.9991	1.57917e-44	3.54635e-43	42.4502	VBP1	vehicle	vehicle_vs_PMA
chr22	38696571	38697079	Interval_74749	72.4292	-3.87452	0.276796	-13.9978	1.6088e-44	3.6103e-43	42.4425	JOSD1	PMA	vehicle_vs_PMA
chr2	68861156	68862356	Interval_60974	63.3677	3.24054	0.231574	13.9935	1.70742e-44	3.82885e-43	42.4169	BMP10	vehicle	vehicle_vs_PMA
chr13	48561560	48562876	Interval_32305	224.419	1.34417	0.0960716	13.9913	1.7618e-44	3.94796e-43	42.4036	LINC00462	vehicle	vehicle_vs_PMA
chr4	105113052	105114772	Interval_88312	122.939	3.40507	0.243453	13.9866	1.88282e-44	4.2161e-43	42.3751	LOC100288146	vehicle	vehicle_vs_PMA
chr12	62250189	62251641	Interval_27357	101.396	2.96743	0.212193	13.9846	1.93675e-44	4.33377e-43	42.3631	MIR6125	vehicle	vehicle_vs_PMA
chr22	45131428	45132426	Interval_75179	71.0296	3.2351	0.231369	13.9824	1.99538e-44	4.46175e-43	42.3505	NUP50-DT	vehicle	vehicle_vs_PMA
chr2	43212588	43213836	Interval_59691	46.7719	2.51145	0.179634	13.9809	2.03837e-44	4.5546e-43	42.3415	ZFP36L2	vehicle	vehicle_vs_PMA
chr13	46172523	46174139	Interval_32134	214.714	1.47471	0.105488	13.9799	2.06791e-44	4.61729e-43	42.3356	RN7SL288P	vehicle	vehicle_vs_PMA
chr20	23027720	23028704	Interval_69750	133.774	2.85057	0.203928	13.9783	2.11539e-44	4.71992e-43	42.3261	LOC101929707	vehicle	vehicle_vs_PMA
chr21	45517656	45520007	Interval_73526	152.172	2.58351	0.184833	13.9775	2.13891e-44	4.76898e-43	42.3216	SLC19A1	vehicle	vehicle_vs_PMA
chr6	34235334	34237012	Interval_101617	82.5025	-2.27005	0.162435	-13.9751	2.21233e-44	4.92917e-43	42.3072	LOC124901225	PMA	vehicle_vs_PMA
chr10	92845695	92846636	Interval_16493	52.5205	2.7927	0.199957	13.9665	2.4975e-44	5.56055e-43	42.2549	EXOC6	vehicle	vehicle_vs_PMA
chr2	11753500	11754653	Interval_58150	142.435	-1.92212	0.13769	-13.9598	2.74307e-44	6.10294e-43	42.2145	LPIN1	PMA	vehicle_vs_PMA
chr5	54671189	54671661	Interval_92964	34.1903	2.70992	0.194133	13.959	2.77146e-44	6.1617e-43	42.2103	LOC105378969	vehicle	vehicle_vs_PMA
chrX	120461379	120464537	Interval_129113	169.576	2.88689	0.206847	13.9566	2.86687e-44	6.36927e-43	42.1959	LAMP2	vehicle	vehicle_vs_PMA
chr20	53621315	53621776	Interval_71371	40.2843	2.2496	0.161207	13.9548	2.94222e-44	6.53201e-43	42.185	LOC105372672	vehicle	vehicle_vs_PMA
chr8	130101835	130102519	Interval_120253	43.4625	2.09893	0.150437	13.9522	3.04885e-44	6.76393e-43	42.1698	ASAP1-IT2	vehicle	vehicle_vs_PMA
chr5	50634342	50635384	Interval_92793	92.5979	1.72053	0.123318	13.952	3.05956e-44	6.78286e-43	42.1686	LOC202319	vehicle	vehicle_vs_PMA
chr2	64283058	64284073	Interval_60680	59.7483	2.12057	0.152013	13.95	3.14692e-44	6.97157e-43	42.1567	LOC105374769	vehicle	vehicle_vs_PMA
chr11	126386333	126387092	Interval_23761	21.8191	3.26428	0.23403	13.9481	3.22965e-44	7.14977e-43	42.1457	ST3GAL4	vehicle	vehicle_vs_PMA
chr1	184158700	184159595	Interval_8418	43.2768	2.53723	0.181958	13.9441	3.41963e-44	7.56497e-43	42.1212	LOC124904466	vehicle	vehicle_vs_PMA
chr1	167616870	167618145	Interval_7520	151.022	1.68512	0.120857	13.943	3.46969e-44	7.67025e-43	42.1152	RCSD1	vehicle	vehicle_vs_PMA
chr10	48713714	48714848	Interval_14580	34.1112	2.72447	0.195409	13.9424	3.49957e-44	7.73083e-43	42.1118	WDFY4	vehicle	vehicle_vs_PMA
chr10	63702662	63703747	Interval_15182	50.6214	2.97832	0.21363	13.9415	3.54251e-44	7.82014e-43	42.1068	LOC107984238	vehicle	vehicle_vs_PMA
chr5	180518927	180519756	Interval_99325	23.5075	2.87997	0.206601	13.9397	3.63328e-44	8.01483e-43	42.0961	LOC100329129	vehicle	vehicle_vs_PMA
chr20	53847024	53848242	Interval_71405	117.961	1.57568	0.113068	13.9356	3.8481e-44	8.4827e-43	42.0715	LOC124904934	vehicle	vehicle_vs_PMA
chr9	110302707	110304185	Interval_124396	65.4035	3.55922	0.255434	13.934	3.93763e-44	8.67393e-43	42.0618	LOC107987114	vehicle	vehicle_vs_PMA
chr16	85758943	85760168	Interval_46085	29.794	2.64276	0.189671	13.9334	3.9704e-44	8.73992e-43	42.0585	C16orf74	vehicle	vehicle_vs_PMA
chr20	40991103	40992504	Interval_70654	68.611	1.60047	0.114875	13.9323	4.0323e-44	8.86991e-43	42.0521	LOC100128988	vehicle	vehicle_vs_PMA
chr1	41751204	41752429	Interval_2318	161.488	-1.87472	0.134562	-13.9321	4.04521e-44	8.89205e-43	42.051	HIVEP3	PMA	vehicle_vs_PMA
chr7	36119203	36120041	Interval_109712	82.7561	3.11281	0.223463	13.9299	4.17126e-44	9.16266e-43	42.038	MARK2P13	vehicle	vehicle_vs_PMA
chr10	35442621	35444136	Interval_14204	104.253	3.35229	0.240673	13.9288	4.23236e-44	9.29032e-43	42.032	LOC124902410	vehicle	vehicle_vs_PMA
chr12	49200868	49202153	Interval_26544	61.0864	2.3154	0.166271	13.9254	4.43969e-44	9.73855e-43	42.0115	TUBA1A	vehicle	vehicle_vs_PMA
chr1	207754875	207755859	Interval_10141	45.6678	3.23831	0.232577	13.9236	4.5518e-44	9.97745e-43	42.001	CD46	vehicle	vehicle_vs_PMA
chr10	88064496	88065570	Interval_16163	236.959	2.75678	0.198053	13.9194	4.82992e-44	1.05796e-42	41.9755	MED6P1	vehicle	vehicle_vs_PMA
chr8	8260378	8261246	Interval_115005	52.5567	2.99256	0.215015	13.9179	4.92896e-44	1.0789e-42	41.967	ALG1L13P	vehicle	vehicle_vs_PMA
chr12	123767254	123768095	Interval_30554	38.0088	2.544	0.182821	13.9152	5.12018e-44	1.11997e-42	41.9508	LOC105370044	vehicle	vehicle_vs_PMA
chr22	37229365	37231743	Interval_74615	136.682	-1.23877	0.0890302	-13.9141	5.20205e-44	1.13708e-42	41.9442	RAC2	PMA	vehicle_vs_PMA
chr2	60483925	60484960	Interval_60397	45.5303	2.3076	0.165852	13.9136	5.24019e-44	1.14461e-42	41.9413	LOC124906010	vehicle	vehicle_vs_PMA
chr7	143300760	143301988	Interval_114208	94.0133	2.92445	0.210215	13.9117	5.37615e-44	1.17349e-42	41.9305	RN7SL481P	vehicle	vehicle_vs_PMA
chr1	51577596	51579312	Interval_2751	57.1654	2.57117	0.184829	13.9111	5.42554e-44	1.18344e-42	41.9269	CALR4P	vehicle	vehicle_vs_PMA
chr2	201241136	201243435	Interval_66861	87.5028	2.84076	0.204259	13.9076	5.69254e-44	1.24081e-42	41.9063	CASP8	vehicle	vehicle_vs_PMA
chr3	195185261	195185994	Interval_84127	17.9496	3.65416	0.262883	13.9003	6.30396e-44	1.37312e-42	41.8623	RNU6-25P	vehicle	vehicle_vs_PMA
chr8	58154585	58156253	Interval_116920	33.4853	2.97131	0.213809	13.897	6.60453e-44	1.43758e-42	41.8424	RPL26P26	vehicle	vehicle_vs_PMA
chr12	52050261	52051738	Interval_26747	85.7265	-2.85538	0.20547	-13.8968	6.62252e-44	1.44049e-42	41.8415	LOC107984510	PMA	vehicle_vs_PMA
chr15	64044343	64045350	Interval_40779	43.3848	1.98835	0.143102	13.8947	6.82238e-44	1.48293e-42	41.8289	DAPK2	vehicle	vehicle_vs_PMA
chr8	20188918	20189876	Interval_115475	244.18	2.38486	0.171639	13.8946	6.8317e-44	1.48392e-42	41.8286	SLC18A1	vehicle	vehicle_vs_PMA
chr2	31318476	31320098	Interval_59016	54.0002	1.84806	0.133028	13.8923	7.05512e-44	1.53138e-42	41.8149	LOC124907751	vehicle	vehicle_vs_PMA
chr17	36192345	36192918	Interval_48235	99.4606	1.51715	0.109219	13.8909	7.18879e-44	1.55931e-42	41.8071	CCL3L3	vehicle	vehicle_vs_PMA
chr11	118608337	118609472	Interval_23352	69.2349	-4.09462	0.294814	-13.8888	7.40558e-44	1.60521e-42	41.7945	LOC124902765	PMA	vehicle_vs_PMA
chr14	90630198	90631177	Interval_37859	50.7654	2.61933	0.188632	13.8859	7.71148e-44	1.67036e-42	41.7772	TTC7B-AS1	vehicle	vehicle_vs_PMA
chr4	158512785	158514262	Interval_90257	62.1537	3.57641	0.257717	13.8773	8.69899e-44	1.88295e-42	41.7252	LOC100131038	vehicle	vehicle_vs_PMA
chr7	93116340	93118918	Interval_111982	276.82	1.88834	0.136076	13.8771	8.7162e-44	1.88536e-42	41.7246	SAMD9	vehicle	vehicle_vs_PMA
chr8	102567642	102568545	Interval_118863	58.1563	-2.27568	0.163998	-13.8763	8.81579e-44	1.90558e-42	41.72	ODF1	PMA	vehicle_vs_PMA
chr7	28083273	28084177	Interval_109403	65.3643	2.73765	0.19731	13.8748	8.99972e-44	1.94399e-42	41.7113	RNU6-979P	vehicle	vehicle_vs_PMA
chr2	28360940	28361311	Interval_58812	41.1304	-3.85758	0.278055	-13.8735	9.17481e-44	1.98044e-42	41.7032	LOC105374382	PMA	vehicle_vs_PMA
chr10	46019961	46021747	Interval_14495	111.317	2.11332	0.15233	13.8733	9.19503e-44	1.98343e-42	41.7026	NCOA4	vehicle	vehicle_vs_PMA
chr5	80135709	80136890	Interval_94256	71.6309	1.63621	0.11797	13.8697	9.66597e-44	2.08357e-42	41.6812	THBS4-AS1	vehicle	vehicle_vs_PMA
chr8	107672171	107673626	Interval_119079	138.474	4.63239	0.334005	13.8692	9.73077e-44	2.09609e-42	41.6786	PGAM1P13	vehicle	vehicle_vs_PMA
chr4	69757580	69761248	Interval_86608	572.1	3.31351	0.238935	13.8678	9.92241e-44	2.13441e-42	41.6707	SULT1B1	vehicle	vehicle_vs_PMA
chr4	69757580	69761248	Interval_86609	572.1	3.31351	0.238935	13.8678	9.92241e-44	2.13441e-42	41.6707	SULT1B1	vehicle	vehicle_vs_PMA
chr8	41590373	41590966	Interval_116410	32.0133	2.14653	0.154852	13.8618	1.07863e-43	2.31865e-42	41.6348	GPAT4-AS1	vehicle	vehicle_vs_PMA
chr1	36203187	36204290	Interval_1974	26.4916	2.81099	0.202794	13.8613	1.08622e-43	2.33334e-42	41.632	RN7SL131P	vehicle	vehicle_vs_PMA
chr11	12087233	12088285	Interval_18962	68.1728	2.06147	0.148735	13.8601	1.1058e-43	2.37377e-42	41.6246	MICAL2	vehicle	vehicle_vs_PMA
chr4	173418527	173419152	Interval_90755	32.3844	2.53899	0.183248	13.8555	1.17823e-43	2.52752e-42	41.5973	RPL5P11	vehicle	vehicle_vs_PMA
chr15	85544778	85546431	Interval_41957	150.669	2.39588	0.172931	13.8546	1.19317e-43	2.55781e-42	41.5921	RNU6-1280P	vehicle	vehicle_vs_PMA
chr13	79451464	79452219	Interval_33411	89.1088	-1.85145	0.133641	-13.8539	1.20528e-43	2.58199e-42	41.588	LOC105370274	PMA	vehicle_vs_PMA
chr17	74741998	74742654	Interval_50424	40.1676	1.97386	0.142495	13.8521	1.23464e-43	2.64306e-42	41.5779	LOC124904057	vehicle	vehicle_vs_PMA
chr3	59709650	59710674	Interval_78449	32.192	2.35895	0.170347	13.8479	1.31006e-43	2.80258e-42	41.5524	LOC339902	vehicle	vehicle_vs_PMA
chr9	74864721	74865833	Interval_122804	55.438	3.41227	0.246433	13.8466	1.33294e-43	2.84958e-42	41.5452	RNU6-445P	vehicle	vehicle_vs_PMA
chr10	29658787	29659727	Interval_13804	273.745	-1.28791	0.093038	-13.8429	1.40436e-43	3.0002e-42	41.5228	SVIL	PMA	vehicle_vs_PMA
chr8	39912297	39914584	Interval_116346	131.38	3.41059	0.246398	13.8418	1.42599e-43	3.04433e-42	41.5165	IDO1	vehicle	vehicle_vs_PMA
chr9	127455402	127456153	Interval_125226	44.4143	1.72558	0.124684	13.8396	1.47075e-43	3.13774e-42	41.5034	RPL12	vehicle	vehicle_vs_PMA
chrX	19865777	19866405	Interval_126961	32.594	2.25857	0.1632	13.8393	1.4763e-43	3.14741e-42	41.502	LOC124905256	vehicle	vehicle_vs_PMA
chr8	30092713	30093441	Interval_116051	76.7807	1.76028	0.127241	13.8342	1.5842e-43	3.37515e-42	41.4717	LEPROTL1	vehicle	vehicle_vs_PMA
chr20	4828871	4830467	Interval_69146	197.056	2.23503	0.161579	13.8324	1.624e-43	3.45757e-42	41.4612	RASSF2	vehicle	vehicle_vs_PMA
chrX	80223192	80224728	Interval_128622	31.2617	3.64813	0.263786	13.8299	1.68291e-43	3.58056e-42	41.446	CHMP1B2P	vehicle	vehicle_vs_PMA
chr15	69666469	69667630	Interval_41187	110.85	1.80961	0.130869	13.8276	1.73687e-43	3.69284e-42	41.4326	PCAT29	vehicle	vehicle_vs_PMA
chr8	141164580	141165445	Interval_120656	32.2922	2.2002	0.159142	13.8254	1.79123e-43	3.80582e-42	41.4196	DENND3	vehicle	vehicle_vs_PMA
chr2	207974068	207974866	Interval_67225	19.9519	3.13534	0.226836	13.8221	1.87623e-43	3.98369e-42	41.3997	RNU6-360P	vehicle	vehicle_vs_PMA
chr14	95143615	95145057	Interval_38212	64.267	3.35665	0.242938	13.8169	2.01505e-43	4.27552e-42	41.369	MIR3173	vehicle	vehicle_vs_PMA
chr4	98928762	98930724	Interval_87899	264.011	-1.20914	0.087529	-13.8142	2.09222e-43	4.43624e-42	41.353	EIF4E	PMA	vehicle_vs_PMA
chr9	114366312	114367157	Interval_124669	122.527	1.19819	0.0867416	13.8134	2.11694e-43	4.4856e-42	41.3482	AKNA	vehicle	vehicle_vs_PMA
chr2	9607674	9608562	Interval_58005	72.0155	-2.57595	0.186523	-13.8103	2.20812e-43	4.67562e-42	41.3302	YWHAQ	PMA	vehicle_vs_PMA
chr7	36723837	36725045	Interval_109787	182.813	1.2775	0.0925163	13.8083	2.27051e-43	4.80447e-42	41.3184	AOAH	vehicle	vehicle_vs_PMA
chr2	159854886	159856177	Interval_64746	109.303	2.94798	0.21351	13.8072	2.30652e-43	4.87735e-42	41.3118	LY75-CD302	vehicle	vehicle_vs_PMA
chr17	27528987	27529691	Interval_47638	44.044	2.51944	0.182483	13.8064	2.33146e-43	4.92675e-42	41.3074	MSANTD3P1	vehicle	vehicle_vs_PMA
chr13	51825087	51825702	Interval_32634	140.201	1.69828	0.123022	13.8047	2.38692e-43	5.04052e-42	41.2975	DHRS12	vehicle	vehicle_vs_PMA
chr1	151654022	151655108	Interval_6451	39.7365	2.40995	0.174588	13.8037	2.42157e-43	5.11023e-42	41.2916	RNU6-1062P	vehicle	vehicle_vs_PMA
chr12	128829755	128831159	Interval_30684	193.536	1.45864	0.105684	13.802	2.4805e-43	5.23106e-42	41.2814	SLC15A4	vehicle	vehicle_vs_PMA
chr12	104523110	104523969	Interval_29531	44.714	2.02932	0.14704	13.8011	2.50877e-43	5.28708e-42	41.2768	LOC124903004	vehicle	vehicle_vs_PMA
chr6	136365582	136366710	Interval_106092	38.6635	3.63071	0.263087	13.8004	2.53521e-43	5.33921e-42	41.2725	RPLP1P8	vehicle	vehicle_vs_PMA
chr15	88655691	88656461	Interval_42054	34.9763	2.53236	0.183774	13.7798	3.37372e-43	7.10032e-42	41.1487	ISG20	vehicle	vehicle_vs_PMA
chr14	69695800	69697529	Interval_36955	80.3661	2.33213	0.169345	13.7715	3.78488e-43	7.96026e-42	41.0991	SRSF5	vehicle	vehicle_vs_PMA
chr19	19597547	19599341	Interval_55545	158.001	-2.24801	0.163246	-13.7707	3.82569e-43	8.04066e-42	41.0947	PHF5CP	PMA	vehicle_vs_PMA
chr5	39274488	39275645	Interval_92463	127.711	1.78422	0.129594	13.7678	3.98344e-43	8.36657e-42	41.0775	FYB1	vehicle	vehicle_vs_PMA
chr12	80939190	80940687	Interval_28250	149.019	3.42191	0.248566	13.7666	4.04863e-43	8.49776e-42	41.0707	LIN7A	vehicle	vehicle_vs_PMA
chr1	65066692	65070445	Interval_3310	220.463	1.38979	0.100959	13.7659	4.08879e-43	8.57628e-42	41.0667	LOC100129205	vehicle	vehicle_vs_PMA
chr9	4759923	4760674	Interval_121090	54.1003	2.61863	0.190297	13.7607	4.39021e-43	9.19611e-42	41.0364	ECM1P1	vehicle	vehicle_vs_PMA
chr6	110039173	110040428	Interval_104637	79.4129	1.53117	0.111306	13.7564	4.66281e-43	9.76057e-42	41.0105	LOC107986631	vehicle	vehicle_vs_PMA
chr6	108741775	108742727	Interval_104527	25.3869	2.48755	0.180831	13.7562	4.67666e-43	9.78299e-42	41.0095	LOC107986629	vehicle	vehicle_vs_PMA
chr5	81851374	81852204	Interval_94395	73.4579	1.73308	0.126016	13.7529	4.89483e-43	1.02325e-41	40.99	LOC124901018	vehicle	vehicle_vs_PMA
chr20	58286664	58288587	Interval_71533	62.3819	2.26822	0.164946	13.7513	5.00419e-43	1.04541e-41	40.9807	PPP4R1L	vehicle	vehicle_vs_PMA
chr15	52437622	52438500	Interval_40183	68.0256	2.98543	0.217117	13.7503	5.06859e-43	1.05815e-41	40.9755	MYO5A	vehicle	vehicle_vs_PMA
chr3	10292459	10293782	Interval_75847	64.8197	2.43246	0.176915	13.7493	5.14025e-43	1.0724e-41	40.9696	GHRL	vehicle	vehicle_vs_PMA
chr3	151398443	151399628	Interval_81851	68.8385	3.55123	0.258296	13.7487	5.18523e-43	1.08105e-41	40.9662	IGSF10	vehicle	vehicle_vs_PMA
chr12	40222151	40222694	Interval_26037	53.8133	2.98157	0.216864	13.7485	5.19738e-43	1.08286e-41	40.9654	LRRK2	vehicle	vehicle_vs_PMA
chr1	179327021	179328495	Interval_8080	64.5823	2.63049	0.191411	13.7426	5.64082e-43	1.17447e-41	40.9302	SOAT1	vehicle	vehicle_vs_PMA
chr10	95697323	95698052	Interval_16566	56.6984	2.20299	0.160353	13.7383	5.98248e-43	1.24477e-41	40.9049	TCTN3	vehicle	vehicle_vs_PMA
chr5	116224758	116226886	Interval_96249	76.3147	3.56757	0.259733	13.7355	6.21877e-43	1.29307e-41	40.8884	HMGN2P27	vehicle	vehicle_vs_PMA
chr2	239380239	239381984	Interval_68625	109.392	-1.53074	0.111448	-13.735	6.26217e-43	1.30123e-41	40.8856	HDAC4	PMA	vehicle_vs_PMA
chr8	28707762	28709113	Interval_115930	122.623	2.52909	0.184141	13.7345	6.3059e-43	1.30944e-41	40.8829	EXTL3-AS1	vehicle	vehicle_vs_PMA
chr3	119637806	119639874	Interval_80444	70.2797	-2.1726	0.158263	-13.7278	6.92245e-43	1.43651e-41	40.8427	RPL10P7	PMA	vehicle_vs_PMA
chr1	207134215	207135084	Interval_10047	28.6879	3.28314	0.239172	13.7271	6.98842e-43	1.44924e-41	40.8389	C4BPA	vehicle	vehicle_vs_PMA
chr18	32042010	32042773	Interval_52310	57.7668	2.77699	0.202405	13.72	7.70941e-43	1.59769e-41	40.7965	HMGN2P44	vehicle	vehicle_vs_PMA
chr2	98823970	98825187	Interval_62032	45.5785	2.82636	0.20606	13.7162	8.12315e-43	1.68231e-41	40.7741	CRACDL	vehicle	vehicle_vs_PMA
chr3	185316828	185318159	Interval_83492	50.8795	3.58507	0.261419	13.7139	8.38273e-43	1.73492e-41	40.7607	MAP3K13	vehicle	vehicle_vs_PMA
chr9	134340669	134341741	Interval_125703	28.6873	2.57032	0.187577	13.7027	9.7791e-43	2.02257e-41	40.6941	RXRA	vehicle	vehicle_vs_PMA
chr17	21287531	21288804	Interval_47566	338.858	-1.0713	0.0781882	-13.7016	9.93202e-43	2.05284e-41	40.6876	MAP2K3	PMA	vehicle_vs_PMA
chr20	56411698	56412713	Interval_71448	184.239	1.53144	0.111788	13.6995	1.02209e-42	2.11115e-41	40.6755	CASS4	vehicle	vehicle_vs_PMA
chr14	99036848	99038799	Interval_38416	66.7031	2.93794	0.214463	13.699	1.02875e-42	2.12349e-41	40.6729	LOC107984696	vehicle	vehicle_vs_PMA
chr22	30265696	30267887	Interval_74286	211.721	-1.32373	0.0966332	-13.6986	1.03571e-42	2.13645e-41	40.6703	OSM	PMA	vehicle_vs_PMA
chr6	89321378	89322223	Interval_103817	37.0287	2.53757	0.185245	13.6984	1.03752e-42	2.13875e-41	40.6698	GABRR2	vehicle	vehicle_vs_PMA
chr17	55763550	55764631	Interval_49301	32.2685	2.62815	0.191866	13.6978	1.04611e-42	2.15504e-41	40.6665	PCTP	vehicle	vehicle_vs_PMA
chr9	21030429	21031406	Interval_121582	111.74	1.43176	0.104532	13.6969	1.05985e-42	2.18191e-41	40.6612	HACD4	vehicle	vehicle_vs_PMA
chr2	96163726	96164278	Interval_61821	53.9507	-2.4863	0.181569	-13.6934	1.11201e-42	2.28777e-41	40.6406	DUSP2	PMA	vehicle_vs_PMA
chr1	9643591	9645390	Interval_436	37.2574	1.97679	0.144379	13.6917	1.13862e-42	2.34097e-41	40.6306	PIK3CD	vehicle	vehicle_vs_PMA
chr12	50532544	50533446	Interval_26640	98.9451	-1.76338	0.128797	-13.6911	1.1468e-42	2.35624e-41	40.6278	DIP2B	PMA	vehicle_vs_PMA
chr6	157755405	157756261	Interval_107404	49.1036	-2.95054	0.215521	-13.6903	1.16024e-42	2.38228e-41	40.623	LOC124901555	PMA	vehicle_vs_PMA
chr10	114057531	114058934	Interval_17500	25.0689	2.76921	0.202295	13.6889	1.18223e-42	2.42583e-41	40.6151	ADRB1	vehicle	vehicle_vs_PMA
chr9	133121142	133122281	Interval_125633	126.659	-1.87676	0.137102	-13.6888	1.1846e-42	2.42909e-41	40.6146	RALGDS	PMA	vehicle_vs_PMA
chr14	65098444	65099295	Interval_36639	106.101	1.819	0.132912	13.6857	1.2354e-42	2.5316e-41	40.5966	MAX	vehicle	vehicle_vs_PMA
chr3	122232880	122234371	Interval_80582	74.9584	2.37323	0.173423	13.6846	1.25472e-42	2.5695e-41	40.5902	CASR	vehicle	vehicle_vs_PMA
chr9	133112234	133113793	Interval_125631	80.2236	-1.97178	0.144136	-13.68	1.33705e-42	2.7363e-41	40.5628	RALGDS	PMA	vehicle_vs_PMA
chr4	143346827	143348379	Interval_89745	105.885	3.86785	0.282766	13.6786	1.3629e-42	2.78736e-41	40.5548	RPS2P20	vehicle	vehicle_vs_PMA
chr3	39272042	39272943	Interval_77306	44.9917	2.78222	0.203405	13.6782	1.37023e-42	2.80052e-41	40.5528	ADAD1P1	vehicle	vehicle_vs_PMA
chr9	120736919	120737752	Interval_124846	70.7755	3.25969	0.238316	13.678	1.37473e-42	2.80787e-41	40.5516	AHCYP2	vehicle	vehicle_vs_PMA
chr8	123777128	123778789	Interval_119792	74.5661	2.77276	0.202723	13.6776	1.38246e-42	2.82181e-41	40.5495	FAM91A1	vehicle	vehicle_vs_PMA
chr9	99821574	99822075	Interval_124002	75.9189	-1.9917	0.14562	-13.6774	1.38625e-42	2.82769e-41	40.5486	LOC101928438	PMA	vehicle_vs_PMA
chr12	104462377	104463719	Interval_29514	112.542	1.20065	0.0877948	13.6756	1.42005e-42	2.89475e-41	40.5384	CHST11	vehicle	vehicle_vs_PMA
chr6	132756186	132758674	Interval_105843	168.207	3.68315	0.269335	13.675	1.43212e-42	2.91744e-41	40.535	VNN2	vehicle	vehicle_vs_PMA
chr15	90412487	90413401	Interval_42211	58.175	1.72146	0.125895	13.6738	1.45632e-42	2.96479e-41	40.528	IQGAP1	vehicle	vehicle_vs_PMA
chr2	73837990	73839032	Interval_61251	50.8988	2.75902	0.201818	13.6708	1.51678e-42	3.08587e-41	40.5106	LOC105374807	vehicle	vehicle_vs_PMA
chr20	24980013	24980512	Interval_69850	22.3151	2.74807	0.201044	13.669	1.55535e-42	3.16227e-41	40.5	RNU6-1257P	vehicle	vehicle_vs_PMA
chr16	3048311	3049078	Interval_43011	33.0837	2.84793	0.208358	13.6685	1.56609e-42	3.18204e-41	40.4973	MMP25	vehicle	vehicle_vs_PMA
chr6	87539099	87540109	Interval_103689	40.236	3.7924	0.277475	13.6676	1.5861e-42	3.22058e-41	40.4921	RARS2	vehicle	vehicle_vs_PMA
chr17	534024	534638	Interval_46398	69.2692	1.85551	0.135761	13.6674	1.58874e-42	3.22384e-41	40.4916	LOC124903890	vehicle	vehicle_vs_PMA
chr5	39186413	39187566	Interval_92435	65.4142	1.69126	0.123779	13.6635	1.67734e-42	3.40142e-41	40.4683	GOLGA5P1	vehicle	vehicle_vs_PMA
chr17	80891485	80892474	Interval_51006	86.2061	-2.40648	0.176129	-13.6631	1.68546e-42	3.41565e-41	40.4665	LOC124904075	PMA	vehicle_vs_PMA
chr2	161077174	161078357	Interval_64838	275.873	1.38468	0.101372	13.6595	1.77303e-42	3.5908e-41	40.4448	TANK-AS1	vehicle	vehicle_vs_PMA
chr11	48044356	48045142	Interval_20312	45.6291	2.40856	0.17644	13.6509	1.9951e-42	4.0379e-41	40.3938	MIR3161	vehicle	vehicle_vs_PMA
chr2	28358809	28359930	Interval_58811	148.324	-1.33787	0.0980309	-13.6475	2.09036e-42	4.22797e-41	40.3739	LOC105374382	PMA	vehicle_vs_PMA
chr12	122646527	122647350	Interval_30441	140.828	-2.97027	0.21768	-13.6451	2.15949e-42	4.36408e-41	40.3601	LOC124903124	PMA	vehicle_vs_PMA
chr8	93990970	93992036	Interval_118354	86.6554	-2.07402	0.151998	-13.6451	2.16047e-42	4.36408e-41	40.3601	LOC124901979	PMA	vehicle_vs_PMA
chr1	182259097	182260282	Interval_8283	84.6827	1.70289	0.124814	13.6434	2.21065e-42	4.46256e-41	40.3504	LINC01344	vehicle	vehicle_vs_PMA
chr21	31354384	31355264	Interval_72592	93.4573	-2.22037	0.16279	-13.6395	2.33259e-42	4.70566e-41	40.3274	LOC100129168	PMA	vehicle_vs_PMA
chr1	32961435	32962968	Interval_1825	63.5976	1.79498	0.131678	13.6317	2.59602e-42	5.23371e-41	40.2812	RNF19B	vehicle	vehicle_vs_PMA
chr2	53961772	53962541	Interval_60123	33.4153	2.6976	0.197894	13.6316	2.59992e-42	5.23819e-41	40.2808	PSME4	vehicle	vehicle_vs_PMA
chr3	105385306	105386991	Interval_79795	156.91	3.94625	0.289504	13.6311	2.617e-42	5.26919e-41	40.2783	ALCAM	vehicle	vehicle_vs_PMA
chr16	27407942	27408904	Interval_44021	56.1339	-3.49427	0.256362	-13.6302	2.64781e-42	5.32777e-41	40.2735	IL21R	PMA	vehicle_vs_PMA
chr1	244408804	244410409	Interval_11842	38.9299	2.54928	0.187045	13.6292	2.68379e-42	5.3967e-41	40.2679	TGIF2P1	vehicle	vehicle_vs_PMA
chrX	109888406	109890103	Interval_128906	130.199	2.93715	0.215532	13.6275	2.74949e-42	5.52524e-41	40.2576	RPS5P7	vehicle	vehicle_vs_PMA
chr9	111075773	111077906	Interval_124429	128.946	3.4049	0.249903	13.6249	2.84904e-42	5.72159e-41	40.2425	RNY4P18	vehicle	vehicle_vs_PMA
chr16	28823869	28824801	Interval_44094	68.49	-2.51286	0.184454	-13.6232	2.9139e-42	5.84809e-41	40.233	ATXN2L	PMA	vehicle_vs_PMA
chr9	131728253	131729745	Interval_125571	135.098	-1.97777	0.145186	-13.6223	2.95067e-42	5.91805e-41	40.2278	RN7SL328P	PMA	vehicle_vs_PMA
chr1	183579835	183580685	Interval_8374	90.7167	1.68471	0.123692	13.6203	3.03499e-42	6.08326e-41	40.2159	LOC100526839	vehicle	vehicle_vs_PMA
chr16	84607694	84608510	Interval_45972	82.9259	1.68184	0.123496	13.6186	3.10559e-42	6.22076e-41	40.2062	COTL1	vehicle	vehicle_vs_PMA
chr13	45367255	45368086	Interval_32084	118.258	-1.93844	0.142368	-13.6157	3.23047e-42	6.46676e-41	40.1893	RCN1P2	PMA	vehicle_vs_PMA
chr16	50714462	50715133	Interval_44667	31.7909	3.28366	0.241246	13.6113	3.43198e-42	6.86573e-41	40.1633	LOC124903774	vehicle	vehicle_vs_PMA
chr1	109368859	109369966	Interval_5217	20.192	2.90162	0.213179	13.6112	3.4375e-42	6.87234e-41	40.1629	SORT1	vehicle	vehicle_vs_PMA
chr1	223831722	223832828	Interval_10797	57.1351	-2.33629	0.171695	-13.6073	3.62632e-42	7.24519e-41	40.14	TP53BP2	PMA	vehicle_vs_PMA
chr8	79833071	79834260	Interval_117809	18.7267	2.94305	0.216286	13.6072	3.62934e-42	7.24657e-41	40.1399	RNU7-85P	vehicle	vehicle_vs_PMA
chr1	198638386	198640812	Interval_9362	289.458	1.63734	0.120339	13.6061	3.68231e-42	7.34764e-41	40.1339	PEBP1P3	vehicle	vehicle_vs_PMA
chr12	52032472	52033415	Interval_26742	71.631	-1.82211	0.133978	-13.6001	3.99966e-42	7.97577e-41	40.0982	NR4A1	PMA	vehicle_vs_PMA
chr1	108888827	108889957	Interval_5178	56.3665	2.98046	0.219214	13.5961	4.22431e-42	8.41835e-41	40.0748	GPSM2	vehicle	vehicle_vs_PMA
chr8	96570270	96571493	Interval_118495	68.4328	3.00304	0.220902	13.5944	4.32185e-42	8.60723e-41	40.0651	LOC124900253	vehicle	vehicle_vs_PMA
chr20	1536862	1538278	Interval_68859	65.4603	2.12336	0.156194	13.5944	4.32544e-42	8.60836e-41	40.0651	RNU6-917P	vehicle	vehicle_vs_PMA
chr6	32793773	32794984	Interval_101496	35.6758	2.19358	0.16136	13.5943	4.32795e-42	8.60836e-41	40.0651	HLA-DOB	vehicle	vehicle_vs_PMA
chr6	110664416	110665519	Interval_104664	43.7734	2.32176	0.170845	13.5899	4.60008e-42	9.1438e-41	40.0389	LOC100129155	vehicle	vehicle_vs_PMA
chr7	16928865	16930120	Interval_108776	47.8326	2.41851	0.17803	13.5848	4.92602e-42	9.78544e-41	40.0094	LOC100131425	vehicle	vehicle_vs_PMA
chr22	36405248	36406393	Interval_74536	69.1814	1.5594	0.114861	13.5764	5.52401e-42	1.09663e-40	39.9599	RPS15AP38	vehicle	vehicle_vs_PMA
chrX	66007588	66008518	Interval_128220	42.6924	3.20569	0.236128	13.5761	5.55059e-42	1.10121e-40	39.9581	MIR223HG	vehicle	vehicle_vs_PMA
chr3	170044737	170045395	Interval_82555	43.1814	2.34722	0.172901	13.5755	5.59729e-42	1.10977e-40	39.9548	GPR160	vehicle	vehicle_vs_PMA
chr3	171984545	171985362	Interval_82706	67.544	2.401	0.176868	13.5751	5.62845e-42	1.11523e-40	39.9526	LOC105374217	vehicle	vehicle_vs_PMA
chrX	44545105	44546022	Interval_127664	57.0017	3.41743	0.251833	13.5702	6.01302e-42	1.19068e-40	39.9242	FUNDC1	vehicle	vehicle_vs_PMA
chr4	83112219	83113396	Interval_87290	116.803	1.37582	0.101394	13.5691	6.10615e-42	1.20835e-40	39.9178	PLAC8	vehicle	vehicle_vs_PMA
chr8	107551157	107551964	Interval_119059	67.3824	4.18226	0.308228	13.5687	6.14058e-42	1.21439e-40	39.9156	ANGPT1	vehicle	vehicle_vs_PMA
chr9	85715365	85716794	Interval_123241	61.5407	1.68663	0.124317	13.5672	6.26888e-42	1.23898e-40	39.9069	AGTPBP1	vehicle	vehicle_vs_PMA
chr19	45455581	45456716	Interval_56695	84.2745	-2.44319	0.180107	-13.5652	6.43994e-42	1.27198e-40	39.8955	FOSB	PMA	vehicle_vs_PMA
chr17	70622729	70624768	Interval_50297	44.1116	2.96104	0.218296	13.5643	6.51748e-42	1.28648e-40	39.8906	LOC124904100	vehicle	vehicle_vs_PMA
chr7	150787465	150788176	Interval_114513	31.2061	2.67384	0.197125	13.5642	6.53e-42	1.28814e-40	39.89	LOC105375566	vehicle	vehicle_vs_PMA
chr2	152729948	152732356	Interval_64400	138.483	2.23859	0.165057	13.5626	6.67396e-42	1.3157e-40	39.8808	ARL6IP6	vehicle	vehicle_vs_PMA
chr12	89346116	89347954	Interval_28540	190.688	1.76672	0.13027	13.5619	6.73237e-42	1.32638e-40	39.8773	DUSP6	vehicle	vehicle_vs_PMA
chr10	6061942	6062782	Interval_12468	45.9181	-2.63917	0.19462	-13.5606	6.85669e-42	1.35001e-40	39.8697	IL2RA	PMA	vehicle_vs_PMA
chr1	36299900	36300811	Interval_1985	82.5391	-3.45828	0.255076	-13.5579	7.11776e-42	1.40053e-40	39.8537	SH3D21	PMA	vehicle_vs_PMA
chr7	16933582	16934791	Interval_108777	50.0062	2.94647	0.217406	13.5529	7.61958e-42	1.49833e-40	39.8244	LOC124901594	vehicle	vehicle_vs_PMA
chr12	89352140	89353285	Interval_28543	167.58	1.27399	0.09402	13.5502	7.90414e-42	1.5533e-40	39.8087	DUSP6	vehicle	vehicle_vs_PMA
chr10	11585829	11587084	Interval_12825	33.3943	2.45866	0.181459	13.5494	7.98459e-42	1.56812e-40	39.8046	USP6NL-AS1	vehicle	vehicle_vs_PMA
chr11	112159091	112160694	Interval_23038	107.613	2.80154	0.206778	13.5485	8.0814e-42	1.58613e-40	39.7997	IL18	vehicle	vehicle_vs_PMA
chr1	153373973	153374608	Interval_6524	35.6597	2.62094	0.193456	13.548	8.14116e-42	1.59686e-40	39.7967	S100A12	vehicle	vehicle_vs_PMA
chr12	62214565	62217112	Interval_27353	247.786	3.61818	0.267083	13.547	8.25272e-42	1.6167e-40	39.7914	KLF17P1	vehicle	vehicle_vs_PMA
chr6	41531692	41532602	Interval_102151	59.3673	-2.27111	0.167646	-13.5471	8.24769e-42	1.6167e-40	39.7914	FOXP4-AS1	PMA	vehicle_vs_PMA
chr8	73877021	73877788	Interval_117694	108.863	2.23387	0.164904	13.5465	8.30509e-42	1.62594e-40	39.7889	UBE2W	vehicle	vehicle_vs_PMA
chr19	48872063	48874739	Interval_56980	207.355	-1.18503	0.0874879	-13.545	8.47868e-42	1.65888e-40	39.7802	PPP1R15A	PMA	vehicle_vs_PMA
chr13	108367984	108369808	Interval_34328	154.932	3.43093	0.253354	13.5421	8.82782e-42	1.72611e-40	39.7629	LOC105370355	vehicle	vehicle_vs_PMA
chr9	89660080	89660552	Interval_123431	29.8155	2.43017	0.179487	13.5395	9.13654e-42	1.78535e-40	39.7483	LOC100129066	vehicle	vehicle_vs_PMA
chr17	81326536	81327528	Interval_51047	24.9448	2.64925	0.195747	13.5341	9.83927e-42	1.92146e-40	39.7164	TMEM105	vehicle	vehicle_vs_PMA
chr14	73886189	73887197	Interval_37251	110.325	-2.01184	0.148658	-13.5333	9.93955e-42	1.93983e-40	39.7122	ZNF410	PMA	vehicle_vs_PMA
chr3	46312765	46313451	Interval_77747	28.1699	2.93202	0.216664	13.5326	1.00456e-41	1.95931e-40	39.7079	UQCRC2P1	vehicle	vehicle_vs_PMA
chr21	37803746	37805683	Interval_73043	82.2871	3.15047	0.232821	13.5318	1.01568e-41	1.97975e-40	39.7034	LOC101928368	vehicle	vehicle_vs_PMA
chr3	136786291	136788001	Interval_81199	88.9506	3.22628	0.238484	13.5283	1.06473e-41	2.07405e-40	39.6832	STAG1	vehicle	vehicle_vs_PMA
chr2	136254796	136256357	Interval_63627	192.632	1.8801	0.138982	13.5277	1.07393e-41	2.09067e-40	39.6797	HNRNPKP2	vehicle	vehicle_vs_PMA
chr13	99313845	99315447	Interval_34066	112.227	-1.39414	0.103059	-13.5276	1.07475e-41	2.09096e-40	39.6797	GPR183	PMA	vehicle_vs_PMA
chr19	41810676	41811614	Interval_56440	72.5327	2.75782	0.203907	13.5249	1.11472e-41	2.16737e-40	39.6641	LOC100422623	vehicle	vehicle_vs_PMA
chr2	36915326	36916600	Interval_59188	44.2633	3.45902	0.255782	13.5233	1.13945e-41	2.21408e-40	39.6548	RNU6-577P	vehicle	vehicle_vs_PMA
chr6	18413289	18414902	Interval_100733	58.8873	3.46006	0.25588	13.5222	1.15619e-41	2.2452e-40	39.6487	LOC124901271	vehicle	vehicle_vs_PMA
chr9	92779969	92780801	Interval_123602	31.4376	3.56181	0.263427	13.5211	1.17468e-41	2.27968e-40	39.6421	BICD2	vehicle	vehicle_vs_PMA
chr4	184346300	184347897	Interval_91034	114.43	2.26167	0.167271	13.5209	1.1767e-41	2.28218e-40	39.6417	LINC02363	vehicle	vehicle_vs_PMA
chr6	44381748	44382449	Interval_102401	25.0338	2.52964	0.18712	13.5188	1.21121e-41	2.34765e-40	39.6294	LOC124901323	vehicle	vehicle_vs_PMA
chr6	125829220	125829959	Interval_105498	68.0981	2.10684	0.155861	13.5174	1.23381e-41	2.38996e-40	39.6216	NCOA7-AS1	vehicle	vehicle_vs_PMA
chr5	131257969	131258668	Interval_96814	82.4631	1.59553	0.118043	13.5165	1.24983e-41	2.4195e-40	39.6163	CDC42SE2	vehicle	vehicle_vs_PMA
chr1	231612005	231613980	Interval_11199	110.935	1.64686	0.121857	13.5147	1.28108e-41	2.47845e-40	39.6058	LINC00582	vehicle	vehicle_vs_PMA
chr15	40398375	40399385	Interval_39486	47.7355	2.03073	0.15027	13.5139	1.29503e-41	2.50389e-40	39.6014	IVD	vehicle	vehicle_vs_PMA
chr2	85005686	85006284	Interval_61527	51.0301	2.92602	0.216575	13.5104	1.3573e-41	2.62266e-40	39.5813	KCMF1	vehicle	vehicle_vs_PMA
chr7	15236063	15237911	Interval_108713	276.866	3.9609	0.293261	13.5064	1.43326e-41	2.76772e-40	39.5579	LOC124901592	vehicle	vehicle_vs_PMA
chr11	47982683	47984168	Interval_20292	65.1697	1.57286	0.116456	13.506	1.44153e-41	2.78195e-40	39.5557	PTPRJ	vehicle	vehicle_vs_PMA
chr18	9091060	9091562	Interval_51571	58.8835	-2.04107	0.151136	-13.5048	1.46433e-41	2.82422e-40	39.5491	NDUFV2	PMA	vehicle_vs_PMA
chr16	88936071	88937255	Interval_46251	33.0044	2.40862	0.178447	13.4976	1.61465e-41	3.1122e-40	39.5069	LOC100129697	vehicle	vehicle_vs_PMA
chr9	73233009	73234977	Interval_122702	204.563	3.6982	0.274001	13.497	1.6277e-41	3.13541e-40	39.5037	LOC105376082	vehicle	vehicle_vs_PMA
chrX	41240210	41241209	Interval_127519	40.3864	3.21747	0.238476	13.4918	1.74798e-41	3.36503e-40	39.473	LINC02601	vehicle	vehicle_vs_PMA
chrX	10394748	10396187	Interval_126491	38.9716	3.8107	0.282499	13.4892	1.80996e-41	3.48219e-40	39.4581	RNU6-800P	vehicle	vehicle_vs_PMA
chr9	97908602	97909360	Interval_123872	141.645	2.67081	0.198021	13.4875	1.85299e-41	3.56278e-40	39.4482	TRMO	vehicle	vehicle_vs_PMA
chr13	79480649	79482078	Interval_33414	103.265	-2.63702	0.19556	-13.4844	1.93103e-41	3.71053e-40	39.4306	NDFIP2-AS1	PMA	vehicle_vs_PMA
chr3	128787346	128788441	Interval_80854	74.2196	-2.10747	0.156316	-13.4822	1.99208e-41	3.82548e-40	39.4173	RN7SL698P	PMA	vehicle_vs_PMA
chr9	21443795	21445597	Interval_121621	98.3777	1.66969	0.123862	13.4802	2.0457e-41	3.92604e-40	39.406	IFNA1	vehicle	vehicle_vs_PMA
chr4	77145665	77147070	Interval_87006	66.6903	2.32181	0.172299	13.4755	2.18101e-41	4.18314e-40	39.3785	RNU6-1187P	vehicle	vehicle_vs_PMA
chr13	45932242	45933848	Interval_32102	93.9479	2.95524	0.219313	13.475	2.19499e-41	4.20736e-40	39.376	LOC105370191	vehicle	vehicle_vs_PMA
chr5	150790039	150790780	Interval_98025	64.1318	-2.16401	0.160606	-13.474	2.22429e-41	4.2609e-40	39.3705	LOC124901110	PMA	vehicle_vs_PMA
chr14	75188344	75189225	Interval_37346	90.158	1.86573	0.138487	13.4722	2.2809e-41	4.36666e-40	39.3599	TMED10	vehicle	vehicle_vs_PMA
chr7	131106029	131106717	Interval_113550	96.7635	-2.22755	0.165347	-13.4719	2.28772e-41	4.37702e-40	39.3588	LINC-PINT	PMA	vehicle_vs_PMA
chr9	78103711	78104848	Interval_123024	56.3401	2.17245	0.161264	13.4714	2.30435e-41	4.40613e-40	39.3559	LOC107987031	vehicle	vehicle_vs_PMA
chr14	71362889	71364077	Interval_37058	54.7835	2.1126	0.156828	13.4708	2.32436e-41	4.44166e-40	39.3525	LOC729941	vehicle	vehicle_vs_PMA
chr6	11318044	11318875	Interval_99960	98.1615	-1.85973	0.138074	-13.4691	2.37791e-41	4.54122e-40	39.3428	LOC105374925	PMA	vehicle_vs_PMA
chr12	81949210	81950481	Interval_28313	66.5415	3.18781	0.236683	13.4687	2.39033e-41	4.56213e-40	39.3408	LINC02426	vehicle	vehicle_vs_PMA
chr1	183588833	183589756	Interval_8376	108.515	2.12144	0.157514	13.4683	2.40391e-41	4.58525e-40	39.3386	NCF2	vehicle	vehicle_vs_PMA
chr5	94543946	94544781	Interval_95123	35.5906	3.13418	0.232735	13.4667	2.45634e-41	4.68239e-40	39.3295	MTND5P12	vehicle	vehicle_vs_PMA
chr5	96701968	96704146	Interval_95326	152.098	-1.99175	0.147907	-13.4663	2.47097e-41	4.70739e-40	39.3272	LOC107986363	PMA	vehicle_vs_PMA
chr11	72815564	72816567	Interval_21377	107.032	1.59019	0.118095	13.4653	2.50337e-41	4.76619e-40	39.3218	LOC107984421	vehicle	vehicle_vs_PMA
chr1	59696314	59698101	Interval_3112	103.521	2.68254	0.199238	13.464	2.54644e-41	4.84523e-40	39.3147	MIR4711	vehicle	vehicle_vs_PMA
chr10	118728929	118731476	Interval_17625	267.228	1.85446	0.137743	13.4632	2.57512e-41	4.89682e-40	39.3101	CACUL1	vehicle	vehicle_vs_PMA
chr2	37761795	37762903	Interval_59312	53.8896	3.01434	0.223923	13.4615	2.635e-41	5.00763e-40	39.3004	LOC107985869	vehicle	vehicle_vs_PMA
chrX	15815935	15818338	Interval_126750	70.8582	1.67255	0.124255	13.4606	2.66839e-41	5.06798e-40	39.2952	ZRSR2	vehicle	vehicle_vs_PMA
chr22	31221791	31222275	Interval_74356	26.8678	2.69814	0.200465	13.4594	2.70984e-41	5.14358e-40	39.2887	RNU6-1128P	vehicle	vehicle_vs_PMA
chr7	129072150	129073238	Interval_113394	34.7974	2.41917	0.179805	13.4544	2.9014e-41	5.50382e-40	39.2593	LOC124901836	vehicle	vehicle_vs_PMA
chr9	92739934	92741369	Interval_123592	48.3928	2.73728	0.203546	13.4479	3.16623e-41	6.00254e-40	39.2217	BICD2	vehicle	vehicle_vs_PMA
chr6	107823853	107825205	Interval_104456	169.173	1.49151	0.110919	13.4469	3.21056e-41	6.08288e-40	39.2159	SCML4	vehicle	vehicle_vs_PMA
chr3	126540191	126541241	Interval_80730	38.4409	3.11523	0.231672	13.4467	3.21726e-41	6.09187e-40	39.2152	CHST13	vehicle	vehicle_vs_PMA
chr2	55019362	55020145	Interval_60202	66.4538	2.59238	0.192792	13.4465	3.22964e-41	6.1116e-40	39.2138	RNU6-433P	vehicle	vehicle_vs_PMA
chr2	74538721	74539616	Interval_61327	20.0748	2.78441	0.20717	13.4402	3.51622e-41	6.64986e-40	39.1772	AUP1	vehicle	vehicle_vs_PMA
chr1	98881739	98884391	Interval_4766	187.484	3.96001	0.294645	13.4399	3.52725e-41	6.66667e-40	39.1761	PLPPR5-AS1	vehicle	vehicle_vs_PMA
chr2	32264623	32265948	Interval_59068	156.532	2.45456	0.182636	13.4396	3.54354e-41	6.6934e-40	39.1744	NLRC4	vehicle	vehicle_vs_PMA
chr11	102685454	102687012	Interval_22500	27.8496	3.04225	0.226394	13.4378	3.62884e-41	6.85037e-40	39.1643	MMP27	vehicle	vehicle_vs_PMA
chr6	137291249	137292376	Interval_106187	58.544	2.86719	0.213438	13.4334	3.85379e-41	7.27061e-40	39.1384	LOC105378017	vehicle	vehicle_vs_PMA
chrX	78325782	78328453	Interval_128509	120.901	2.53651	0.188837	13.4323	3.91087e-41	7.37384e-40	39.1323	CYSLTR1	vehicle	vehicle_vs_PMA
chrX	107699589	107700653	Interval_128853	118.471	2.52525	0.18804	13.4293	4.07068e-41	7.67051e-40	39.1152	PRPS1	vehicle	vehicle_vs_PMA
chr1	169666903	169668038	Interval_7648	69.9626	2.22772	0.165908	13.4275	4.17319e-41	7.85891e-40	39.1046	LOC107985745	vehicle	vehicle_vs_PMA
chr2	113126944	113128000	Interval_62899	58.0648	2.5823	0.19237	13.4236	4.39677e-41	8.27496e-40	39.0822	IL1RN	vehicle	vehicle_vs_PMA
chr4	122106512	122108156	Interval_88987	49.9362	3.16112	0.235511	13.4224	4.47167e-41	8.41085e-40	39.0752	RN7SL335P	vehicle	vehicle_vs_PMA
chr6	6591698	6593333	Interval_99694	81.6098	1.80136	0.134224	13.4205	4.58484e-41	8.6185e-40	39.0646	LY86	vehicle	vehicle_vs_PMA
chr21	44428246	44429139	Interval_73431	61.9645	-1.99592	0.148771	-13.4161	4.86911e-41	9.14734e-40	39.0387	TRPM2-AS	PMA	vehicle_vs_PMA
chr20	46205373	46206715	Interval_70911	59.0561	1.82454	0.136023	13.4134	5.04728e-41	9.47635e-40	39.0234	LOC124904916	vehicle	vehicle_vs_PMA
chr7	74452347	74453084	Interval_111034	57.1838	-2.64621	0.19729	-13.4128	5.08827e-41	9.54756e-40	39.0201	GTF2IRD1	PMA	vehicle_vs_PMA
chr10	71742220	71743560	Interval_15476	48.2141	1.93506	0.144294	13.4105	5.24561e-41	9.83686e-40	39.0071	C10orf105	vehicle	vehicle_vs_PMA
chr10	28558199	28559644	Interval_13760	37.2004	2.32388	0.17332	13.408	5.42551e-41	1.01681e-39	38.9928	WAC	vehicle	vehicle_vs_PMA
chr16	46658369	46660019	Interval_44446	48.938	2.72485	0.203235	13.4074	5.47535e-41	1.02553e-39	38.9891	VPS35	vehicle	vehicle_vs_PMA
chr17	28598938	28600127	Interval_47688	114.755	-1.841	0.137339	-13.4047	5.67305e-41	1.06192e-39	38.9739	SPAG5-AS1	PMA	vehicle_vs_PMA
chr13	48220637	48223227	Interval_32249	155.857	1.62942	0.121568	13.4034	5.77934e-41	1.08117e-39	38.9661	ITM2B	vehicle	vehicle_vs_PMA
chr8	96820224	96821997	Interval_118537	277.889	2.80843	0.209537	13.403	5.80866e-41	1.086e-39	38.9642	LOC124901985	vehicle	vehicle_vs_PMA
chr11	83173998	83174537	Interval_21877	49.2127	1.9369	0.144563	13.3983	6.18379e-41	1.15544e-39	38.9373	PCF11-AS1	vehicle	vehicle_vs_PMA
chr5	68433944	68434921	Interval_93781	118.381	-1.493	0.111433	-13.3981	6.20245e-41	1.15824e-39	38.9362	LOC105379013	PMA	vehicle_vs_PMA
chr16	84810711	84811464	Interval_46011	17.1847	2.96178	0.22114	13.3932	6.62662e-41	1.23671e-39	38.9077	CRISPLD2	vehicle	vehicle_vs_PMA
chr19	3818448	3818896	Interval_54227	46.6164	-4.05436	0.302727	-13.3928	6.66585e-41	1.24328e-39	38.9054	MATK	PMA	vehicle_vs_PMA
chr10	112388983	112390200	Interval_17425	139.649	-2.19993	0.164293	-13.3902	6.89557e-41	1.28536e-39	38.891	ACSL5	PMA	vehicle_vs_PMA
chr12	49187868	49190080	Interval_26542	208.695	1.05512	0.0788071	13.3887	7.04389e-41	1.31222e-39	38.882	TUBA1A	vehicle	vehicle_vs_PMA
chr6	12233095	12234539	Interval_100129	202.451	-2.59688	0.193967	-13.3883	7.07973e-41	1.31811e-39	38.88	LOC124901259	PMA	vehicle_vs_PMA
chr16	84897886	84898809	Interval_46016	39.4029	2.41088	0.180089	13.3872	7.18753e-41	1.33738e-39	38.8737	LOC123862	vehicle	vehicle_vs_PMA
chr9	111093581	111095317	Interval_124434	52.8635	3.51169	0.262329	13.3866	7.2443e-41	1.34714e-39	38.8706	RNY4P18	vehicle	vehicle_vs_PMA
chr1	12177867	12178538	Interval_597	95.1223	-1.53542	0.114723	-13.3837	7.53369e-41	1.40011e-39	38.8538	LOC124903844	PMA	vehicle_vs_PMA
chr10	27568125	27569109	Interval_13705	55.0157	2.01348	0.15046	13.3822	7.68726e-41	1.4278e-39	38.8453	LINC02680	vehicle	vehicle_vs_PMA
chr10	12270530	12271523	Interval_12878	36.6198	2.83092	0.211567	13.3807	7.83877e-41	1.45508e-39	38.8371	RN7SL198P	vehicle	vehicle_vs_PMA
chr20	60054375	60056414	Interval_71623	153.057	1.98131	0.148077	13.3803	7.88306e-41	1.46243e-39	38.8349	LINC02910	vehicle	vehicle_vs_PMA
chr2	162342786	162346016	Interval_64931	422.236	1.6335	0.122086	13.38	7.91489e-41	1.46746e-39	38.8334	GCA	vehicle	vehicle_vs_PMA
chr13	109790867	109792101	Interval_34431	80.8608	1.8623	0.139186	13.3799	7.92379e-41	1.46824e-39	38.8332	LOC124903211	vehicle	vehicle_vs_PMA
chr10	35435470	35436300	Interval_14203	38.779	3.21867	0.24058	13.3788	8.04504e-41	1.48981e-39	38.8269	LOC124902410	vehicle	vehicle_vs_PMA
chr5	463604	464417	Interval_91396	56.4876	-2.27694	0.170209	-13.3773	8.20557e-41	1.51684e-39	38.8191	PP7080	PMA	vehicle_vs_PMA
chr7	26318992	26320006	Interval_109295	44.5415	3.2015	0.239322	13.3774	8.20003e-41	1.51684e-39	38.8191	SNX10	vehicle	vehicle_vs_PMA
chr9	68975395	68976237	Interval_122493	44.5345	3.30597	0.247132	13.3773	8.205e-41	1.51684e-39	38.8191	LOC101927069	vehicle	vehicle_vs_PMA
chr21	44914050	44915599	Interval_73478	75.2568	1.49749	0.111973	13.3737	8.61481e-41	1.59154e-39	38.7982	ITGB2	vehicle	vehicle_vs_PMA
chr3	127770653	127771232	Interval_80776	59.3944	-3.8051	0.28457	-13.3714	8.88621e-41	1.64071e-39	38.785	LOC107986127	PMA	vehicle_vs_PMA
chr8	47438293	47439579	Interval_116601	57.477	2.96292	0.221633	13.3686	9.22762e-41	1.70274e-39	38.7689	LOC107986940	vehicle	vehicle_vs_PMA
chr2	98454355	98456186	Interval_61971	178.752	1.51883	0.113618	13.3679	9.30994e-41	1.71691e-39	38.7653	INPP4A	vehicle	vehicle_vs_PMA
chr14	72476619	72477363	Interval_37124	48.8596	-2.7217	0.203653	-13.3644	9.75891e-41	1.79864e-39	38.7451	MIR7843	PMA	vehicle_vs_PMA
chr3	187953945	187955855	Interval_83678	82.6786	2.59656	0.194313	13.3628	9.97704e-41	1.83776e-39	38.7357	LINC01991	vehicle	vehicle_vs_PMA
chr16	87868259	87869774	Interval_46164	53.0137	-2.78892	0.20873	-13.3614	1.01671e-40	1.87166e-39	38.7278	SLC7A5	PMA	vehicle_vs_PMA
chr11	63858511	63859226	Interval_20776	42.6301	1.95096	0.146031	13.3599	1.03758e-40	1.90895e-39	38.7192	RNU6-1306P	vehicle	vehicle_vs_PMA
chr10	125064571	125065580	Interval_17925	57.5054	2.07783	0.155529	13.3598	1.03875e-40	1.90997e-39	38.719	MIR4296	vehicle	vehicle_vs_PMA
chr5	81778223	81780054	Interval_94386	77.6656	1.78119	0.133329	13.3594	1.04426e-40	1.91898e-39	38.7169	LOC107986384	vehicle	vehicle_vs_PMA
chr11	62880336	62882166	Interval_20727	136.209	-1.85138	0.138584	-13.3593	1.04566e-40	1.92042e-39	38.7166	SLC3A2	PMA	vehicle_vs_PMA
chr6	30793689	30794187	Interval_101319	83.8759	1.51798	0.113639	13.3579	1.06535e-40	1.95543e-39	38.7088	HCG20	vehicle	vehicle_vs_PMA
chr2	159727919	159729203	Interval_64726	43.3987	2.22205	0.166363	13.3566	1.0836e-40	1.98774e-39	38.7016	MARCHF7	vehicle	vehicle_vs_PMA
chr5	126747890	126748474	Interval_96676	74.4055	-2.13809	0.160088	-13.3557	1.09772e-40	2.01246e-39	38.6963	RNU6-752P	PMA	vehicle_vs_PMA
chr3	113782982	113784635	Interval_80251	71.6292	3.32374	0.248876	13.355	1.10758e-40	2.02934e-39	38.6926	ATP6V1A	vehicle	vehicle_vs_PMA
chr17	57902881	57903759	Interval_49392	53.9916	2.44901	0.183382	13.3547	1.11173e-40	2.03576e-39	38.6913	LOC107985065	vehicle	vehicle_vs_PMA
chr18	79791268	79792345	Interval_53848	45.057	2.61659	0.195935	13.3544	1.11685e-40	2.04392e-39	38.6895	KCNG2	vehicle	vehicle_vs_PMA
chr3	53269757	53270697	Interval_78228	66.3499	1.7992	0.134754	13.3517	1.15748e-40	2.11704e-39	38.6743	LOC107986087	vehicle	vehicle_vs_PMA
chrX	119617363	119618960	Interval_129049	39.9392	2.26272	0.169516	13.3482	1.21414e-40	2.21937e-39	38.6538	NKRF	vehicle	vehicle_vs_PMA
chr12	89427188	89428332	Interval_28558	86.0153	2.42327	0.181584	13.3452	1.26371e-40	2.30862e-39	38.6366	LOC124902981	vehicle	vehicle_vs_PMA
chr20	433450	433960	Interval_68792	49.5829	-2.60918	0.195534	-13.3439	1.28614e-40	2.34822e-39	38.6293	RBCK1	PMA	vehicle_vs_PMA
chr16	27401833	27402581	Interval_44019	108.109	-1.96044	0.146947	-13.3411	1.33483e-40	2.4357e-39	38.6134	IL21R	PMA	vehicle_vs_PMA
chr14	74698036	74699351	Interval_37293	105.596	2.47909	0.185841	13.3398	1.3575e-40	2.4756e-39	38.6063	AREL1	vehicle	vehicle_vs_PMA
chr12	124453370	124453854	Interval_30583	67.4372	-1.93646	0.145185	-13.3379	1.39356e-40	2.53988e-39	38.5952	LOC124903044	PMA	vehicle_vs_PMA
chr9	87613528	87614741	Interval_123321	42.455	2.56373	0.192253	13.3352	1.44472e-40	2.63159e-39	38.5798	DAPK1-IT1	vehicle	vehicle_vs_PMA
chr15	52019791	52022000	Interval_40150	102.819	-2.00169	0.150141	-13.332	1.50713e-40	2.74207e-39	38.5619	MAPK6	PMA	vehicle_vs_PMA
chr15	52019791	52022000	Interval_40152	102.819	-2.00169	0.150141	-13.332	1.50713e-40	2.74207e-39	38.5619	MAPK6	PMA	vehicle_vs_PMA
chr1	89942236	89943484	Interval_4313	27.5564	2.41699	0.181312	13.3306	1.53724e-40	2.79522e-39	38.5536	LOC105378847	vehicle	vehicle_vs_PMA
chr8	58404908	58405980	Interval_116947	90.3354	3.227	0.242078	13.3304	1.5405e-40	2.7995e-39	38.5529	UBXN2B	vehicle	vehicle_vs_PMA
chr2	112836149	112837156	Interval_62848	76.2438	2.56037	0.192092	13.3289	1.57271e-40	2.85636e-39	38.5442	IL1B	vehicle	vehicle_vs_PMA
chr10	95782019	95782843	Interval_16582	36.4008	2.13743	0.160368	13.3283	1.58436e-40	2.87585e-39	38.5412	ENTPD1	vehicle	vehicle_vs_PMA
chr2	64273182	64274946	Interval_60678	159.225	2.16638	0.162581	13.3249	1.65904e-40	3.00965e-39	38.5215	LOC100507006	vehicle	vehicle_vs_PMA
chr5	154714008	154715001	Interval_98188	31.5335	2.51323	0.188648	13.3223	1.71644e-40	3.11197e-39	38.507	RN7SL803P	vehicle	vehicle_vs_PMA
chr11	104798338	104799618	Interval_22598	61.6882	2.22494	0.16704	13.3198	1.77528e-40	3.21678e-39	38.4926	LOC107984380	vehicle	vehicle_vs_PMA
chr9	132372479	132373539	Interval_125608	69.1316	2.23343	0.167708	13.3173	1.83538e-40	3.32375e-39	38.4784	LOC124902292	vehicle	vehicle_vs_PMA
chr11	126368311	126369175	Interval_23757	16.0421	2.90525	0.218274	13.3101	2.02181e-40	3.65923e-39	38.4366	ST3GAL4	vehicle	vehicle_vs_PMA
chr12	14691257	14692313	Interval_25143	39.0475	3.32553	0.249871	13.309	2.05269e-40	3.71081e-39	38.4305	GUCY2C	vehicle	vehicle_vs_PMA
chr12	27237976	27239189	Interval_25622	154.609	1.89779	0.142594	13.309	2.05189e-40	3.71081e-39	38.4305	STK38L	vehicle	vehicle_vs_PMA
chr12	21690272	21691189	Interval_25337	23.738	2.72902	0.205065	13.3081	2.07745e-40	3.75338e-39	38.4256	LOC105369689	vehicle	vehicle_vs_PMA
chr11	33063127	33065090	Interval_19636	48.3401	1.90995	0.143522	13.3078	2.08564e-40	3.76601e-39	38.4241	LINC00294	vehicle	vehicle_vs_PMA
chr12	110698175	110698998	Interval_29897	70.1449	1.75996	0.132253	13.3075	2.09409e-40	3.77906e-39	38.4226	HVCN1	vehicle	vehicle_vs_PMA
chr22	21861698	21863202	Interval_73874	88.5334	2.39738	0.180163	13.3067	2.11573e-40	3.8137e-39	38.4187	MAPK1	vehicle	vehicle_vs_PMA
chr3	169327681	169328585	Interval_82506	36.5919	2.61661	0.196638	13.3067	2.11485e-40	3.8137e-39	38.4187	LOC105374206	vehicle	vehicle_vs_PMA
chr11	36410908	36411881	Interval_19899	169.41	1.66162	0.124876	13.3062	2.13007e-40	3.83732e-39	38.416	PRR5L	vehicle	vehicle_vs_PMA
chr7	77684487	77686027	Interval_111299	88.1007	2.856	0.214658	13.3049	2.16852e-40	3.90434e-39	38.4085	APTR	vehicle	vehicle_vs_PMA
chr8	25219852	25220600	Interval_115752	59.0275	2.75486	0.207072	13.3038	2.19928e-40	3.95743e-39	38.4026	DOCK5	vehicle	vehicle_vs_PMA
chr3	196553900	196554836	Interval_84240	32.8632	2.3989	0.180366	13.3001	2.31026e-40	4.15474e-39	38.3815	WDR53	vehicle	vehicle_vs_PMA
chr7	102420224	102421371	Interval_112395	66.3414	1.91783	0.144201	13.2997	2.32481e-40	4.17848e-39	38.379	LOC105375433	vehicle	vehicle_vs_PMA
chr12	104727691	104729400	Interval_29568	66.2454	1.85805	0.13971	13.2993	2.33743e-40	4.19874e-39	38.3769	MIR3922	vehicle	vehicle_vs_PMA
chr3	49385714	49386793	Interval_77962	39.4933	1.86712	0.140435	13.2953	2.46513e-40	4.42558e-39	38.354	RHOA	vehicle	vehicle_vs_PMA
chr19	19328786	19329668	Interval_55511	55.81	2.41276	0.181531	13.2912	2.60353e-40	4.67136e-39	38.3306	MAU2	vehicle	vehicle_vs_PMA
chr2	207142409	207144046	Interval_67142	123.243	1.23184	0.0926922	13.2896	2.66087e-40	4.7715e-39	38.3213	KLF7	vehicle	vehicle_vs_PMA
chr3	46114160	46114978	Interval_77701	88.9838	2.58489	0.194513	13.289	2.68024e-40	4.80346e-39	38.3184	XCR1	vehicle	vehicle_vs_PMA
chr22	38147404	38148537	Interval_74698	83.8896	1.59441	0.119992	13.2877	2.72867e-40	4.88744e-39	38.3109	PLA2G6	vehicle	vehicle_vs_PMA
chr1	248816766	248817489	Interval_12083	73.6078	2.16994	0.163364	13.2828	2.91212e-40	5.21303e-39	38.2829	SH3BP5L	vehicle	vehicle_vs_PMA
chr6	154337027	154337942	Interval_107244	22.5814	3.07769	0.231722	13.2818	2.95205e-40	5.28148e-39	38.2772	IPCEF1	vehicle	vehicle_vs_PMA
chr18	10628783	10629636	Interval_51719	50.9974	2.78679	0.209865	13.279	3.06562e-40	5.48151e-39	38.2611	LINC01887	vehicle	vehicle_vs_PMA
chr17	70098964	70100614	Interval_50164	62.2833	3.74713	0.282269	13.275	3.23146e-40	5.77472e-39	38.2385	LOC105371881	vehicle	vehicle_vs_PMA
chr12	11809361	11810594	Interval_24921	29.9757	2.49409	0.187897	13.2738	3.28676e-40	5.87019e-39	38.2313	ETV6	vehicle	vehicle_vs_PMA
chr10	110528749	110529912	Interval_17354	52.9429	-2.82432	0.212777	-13.2736	3.29193e-40	5.87604e-39	38.2309	RPL7P35	PMA	vehicle_vs_PMA
chr12	1289227	1290522	Interval_24147	43.5533	2.7941	0.210546	13.2707	3.42413e-40	6.10503e-39	38.2143	LOC107987182	vehicle	vehicle_vs_PMA
chr15	69755402	69756034	Interval_41204	108.796	-1.80299	0.135863	-13.2707	3.4224e-40	6.10503e-39	38.2143	LOC107984788	PMA	vehicle_vs_PMA
chr20	1472793	1473411	Interval_68851	25.431	2.24465	0.169152	13.27	3.45684e-40	6.15983e-39	38.2104	NSFL1C	vehicle	vehicle_vs_PMA
chr4	15410247	15411330	Interval_85068	56.3744	2.70531	0.203916	13.2668	3.6068e-40	6.42336e-39	38.1922	C1QTNF7-AS1	vehicle	vehicle_vs_PMA
chr3	3632070	3633279	Interval_75548	27.047	3.00598	0.226593	13.266	3.64489e-40	6.48748e-39	38.1879	LOC100130207	vehicle	vehicle_vs_PMA
chr12	6953484	6954365	Interval_24481	84.6119	1.64208	0.123841	13.2595	3.97278e-40	7.06705e-39	38.1508	PTPN6	vehicle	vehicle_vs_PMA
chr3	52269747	52271888	Interval_78150	170.918	1.53346	0.115671	13.2571	4.10707e-40	7.30178e-39	38.1366	MIRLET7G	vehicle	vehicle_vs_PMA
chr22	20462854	20464507	Interval_73788	101.799	1.27004	0.0958022	13.2569	4.11615e-40	7.31374e-39	38.1359	LOC124905085	vehicle	vehicle_vs_PMA
chr8	89887148	89888307	Interval_118181	78.1261	2.71872	0.205081	13.2568	4.11853e-40	7.31379e-39	38.1359	RNU6-925P	vehicle	vehicle_vs_PMA
chr1	198620249	198622336	Interval_9357	411.542	1.03277	0.0779319	13.2522	4.38422e-40	7.78118e-39	38.109	LOC124904478	vehicle	vehicle_vs_PMA
chr1	151661300	151662522	Interval_6453	68.2893	1.94125	0.146486	13.2521	4.38881e-40	7.78489e-39	38.1087	RNU6-1062P	vehicle	vehicle_vs_PMA
chr8	107674690	107676125	Interval_119082	117.461	4.32595	0.326471	13.2506	4.4732e-40	7.93006e-39	38.1007	PGAM1P13	vehicle	vehicle_vs_PMA
chr1	28258688	28259780	Interval_1605	81.5629	-1.56562	0.118166	-13.2493	4.55249e-40	8.06604e-39	38.0933	SESN2	PMA	vehicle_vs_PMA
chr22	42959564	42960574	Interval_75096	46.819	2.138	0.16137	13.2491	4.56929e-40	8.0912e-39	38.092	PACSIN2	vehicle	vehicle_vs_PMA
chr13	79812119	79814682	Interval_33431	69.7638	2.74887	0.207488	13.2483	4.61287e-40	8.16373e-39	38.0881	LINC01038	vehicle	vehicle_vs_PMA
chr4	87848942	87850706	Interval_87558	140.132	2.60206	0.196523	13.2405	5.12251e-40	9.06052e-39	38.0428	MEPE	vehicle	vehicle_vs_PMA
chr14	77406650	77407754	Interval_37484	28.4189	2.49735	0.188676	13.2362	5.42228e-40	9.58531e-39	38.0184	NOXRED1	vehicle	vehicle_vs_PMA
chr20	36607558	36608494	Interval_70341	34.7117	2.49295	0.188362	13.2349	5.5158e-40	9.7451e-39	38.0112	RAB5IF	vehicle	vehicle_vs_PMA
chr2	179194831	179195768	Interval_65727	30.4083	3.19402	0.241363	13.2332	5.63969e-40	9.95833e-39	38.0018	SESTD1	vehicle	vehicle_vs_PMA
chr6	110826232	110827165	Interval_104684	38.5408	2.63335	0.198997	13.2331	5.65224e-40	9.97485e-39	38.0011	CDK19	vehicle	vehicle_vs_PMA
chr17	4903086	4903837	Interval_46780	56.3169	-1.93074	0.145931	-13.2305	5.85281e-40	1.0323e-38	37.9862	C17orf107	PMA	vehicle_vs_PMA
chr2	60925821	60927890	Interval_60461	180.58	2.17404	0.164335	13.2293	5.94483e-40	1.04793e-38	37.9797	NONOP2	vehicle	vehicle_vs_PMA
chr7	30178719	30179784	Interval_109505	49.4538	2.54527	0.192415	13.228	6.04586e-40	1.06514e-38	37.9726	LOC105375217	vehicle	vehicle_vs_PMA
chr12	29157997	29158910	Interval_25700	84.4161	3.17602	0.240104	13.2277	6.07234e-40	1.0692e-38	37.9709	LOC124902908	vehicle	vehicle_vs_PMA
chr4	112312119	112313530	Interval_88630	68.6938	2.71382	0.205211	13.2245	6.33206e-40	1.1143e-38	37.953	ALPK1	vehicle	vehicle_vs_PMA
chr11	6389503	6390909	Interval_18570	136.974	-1.66136	0.125632	-13.224	6.38057e-40	1.1222e-38	37.9499	LOC124902624	PMA	vehicle_vs_PMA
chr15	85533889	85534872	Interval_41953	71.9758	1.56408	0.118277	13.2239	6.38519e-40	1.12238e-38	37.9499	RNU6-1280P	vehicle	vehicle_vs_PMA
chr2	60355222	60356513	Interval_60374	39.0814	2.5265	0.191185	13.2149	7.1937e-40	1.26379e-38	37.8983	RNU1-32P	vehicle	vehicle_vs_PMA
chr19	14114864	14115496	Interval_55029	47.646	1.92913	0.146044	13.2093	7.7572e-40	1.36201e-38	37.8658	PRKACA	vehicle	vehicle_vs_PMA
chr2	138502546	138505425	Interval_63672	300.098	2.27219	0.172027	13.2083	7.856e-40	1.37858e-38	37.8606	SPOPL-DT	vehicle	vehicle_vs_PMA
chr7	106894837	106895755	Interval_112684	28.0665	2.33807	0.177024	13.2076	7.92681e-40	1.39023e-38	37.8569	PIK3CG	vehicle	vehicle_vs_PMA
chr12	79915090	79916703	Interval_28213	59.281	2.41592	0.182935	13.2064	8.0554e-40	1.41198e-38	37.8502	PPP1R12A	vehicle	vehicle_vs_PMA
chr17	51120747	51122486	Interval_49216	271.183	-1.5807	0.119702	-13.2052	8.18348e-40	1.43363e-38	37.8436	LOC124904125	PMA	vehicle_vs_PMA
chrX	47628679	47629479	Interval_127848	23.7166	2.55537	0.19355	13.2026	8.47205e-40	1.48335e-38	37.8288	CFP	vehicle	vehicle_vs_PMA
chr20	5160480	5161904	Interval_69175	56.5574	2.81639	0.213372	13.1994	8.8414e-40	1.54715e-38	37.8105	CDS2	vehicle	vehicle_vs_PMA
chr7	26304871	26306032	Interval_109291	131.78	2.28829	0.173392	13.1972	9.10903e-40	1.59308e-38	37.7978	RPL23P7	vehicle	vehicle_vs_PMA
chr12	75480096	75482314	Interval_28036	458.384	1.77094	0.134221	13.1942	9.48134e-40	1.65727e-38	37.7806	GLIPR1	vehicle	vehicle_vs_PMA
chr9	4937345	4939938	Interval_121108	129.134	2.76508	0.20958	13.1934	9.57068e-40	1.67101e-38	37.777	HNRNPA1P41	vehicle	vehicle_vs_PMA
chr9	4937345	4939938	Interval_121109	129.134	2.76508	0.20958	13.1934	9.57068e-40	1.67101e-38	37.777	HNRNPA1P41	vehicle	vehicle_vs_PMA
chr14	104787528	104788283	Interval_38784	19.392	3.26838	0.247891	13.1847	1.07454e-39	1.87506e-38	37.727	AKT1	vehicle	vehicle_vs_PMA
chr1	229043019	229043791	Interval_11062	27.5668	2.72982	0.20707	13.1831	1.09762e-39	1.91425e-38	37.718	ISCA1P2	vehicle	vehicle_vs_PMA
chr7	74134104	74134639	Interval_111010	33.5046	2.44562	0.185585	13.1779	1.17579e-39	2.04945e-38	37.6884	EIF4H	vehicle	vehicle_vs_PMA
chr12	4223030	4224920	Interval_24305	69.9474	2.27266	0.172518	13.1734	1.24781e-39	2.17377e-38	37.6628	LOC105369612	vehicle	vehicle_vs_PMA
chr2	68689558	68690679	Interval_60923	44.0025	2.87376	0.218174	13.1718	1.27467e-39	2.21931e-38	37.6538	PROKR1	vehicle	vehicle_vs_PMA
chr12	62328125	62329079	Interval_27372	48.9329	2.34924	0.178401	13.1684	1.33459e-39	2.32233e-38	37.6341	RNU6-595P	vehicle	vehicle_vs_PMA
chr15	98919831	98920772	Interval_42598	15.7657	3.49345	0.265309	13.1675	1.35058e-39	2.34886e-38	37.6291	PGPEP1L	vehicle	vehicle_vs_PMA
chr21	34807368	34808716	Interval_72851	61.6181	-1.91582	0.145506	-13.1666	1.3659e-39	2.37416e-38	37.6245	LOC124905014	PMA	vehicle_vs_PMA
chr11	5689254	5690593	Interval_18504	181.227	1.23013	0.0934372	13.1653	1.38961e-39	2.41403e-38	37.6173	TRIM22	vehicle	vehicle_vs_PMA
chr16	88957687	88958575	Interval_46254	45.6558	2.0747	0.157609	13.1636	1.42212e-39	2.46913e-38	37.6075	LOC107984871	vehicle	vehicle_vs_PMA
chrX	67733829	67735083	Interval_128262	27.8254	3.92691	0.298425	13.1588	1.51511e-39	2.62911e-38	37.5802	NXTAR	vehicle	vehicle_vs_PMA
chr15	73286876	73287593	Interval_41398	22.1391	2.44775	0.18613	13.1508	1.68396e-39	2.92049e-38	37.5345	MIR12135	vehicle	vehicle_vs_PMA
chr3	141217598	141218964	Interval_81315	35.0503	2.66369	0.202563	13.1499	1.70294e-39	2.95176e-38	37.5299	RPL31P21	vehicle	vehicle_vs_PMA
chr17	74599108	74600153	Interval_50411	28.1235	2.56777	0.195283	13.149	1.72538e-39	2.98899e-38	37.5245	LOC101928343	vehicle	vehicle_vs_PMA
chr1	167632016	167632896	Interval_7525	56.6519	1.57259	0.119599	13.1489	1.7267e-39	2.98962e-38	37.5244	RCSD1	vehicle	vehicle_vs_PMA
chr7	81137541	81141475	Interval_111484	652.259	4.14243	0.315056	13.1482	1.74218e-39	3.01475e-38	37.5207	LOC100420647	vehicle	vehicle_vs_PMA
chr21	45532570	45533313	Interval_73528	42.2846	2.44467	0.185941	13.1475	1.75795e-39	3.04035e-38	37.5171	SLC19A1	vehicle	vehicle_vs_PMA
chr5	94595395	94596174	Interval_95131	36.7643	3.04525	0.231646	13.1462	1.79001e-39	3.09407e-38	37.5095	LOC100533629	vehicle	vehicle_vs_PMA
chr8	60885116	60886077	Interval_117131	44.742	2.05887	0.15662	13.1456	1.8026e-39	3.1141e-38	37.5067	LOC124901951	vehicle	vehicle_vs_PMA
chr17	42985123	42985907	Interval_48695	46.6399	1.89747	0.14436	13.144	1.84151e-39	3.17957e-38	37.4976	RUNDC1	vehicle	vehicle_vs_PMA
chr2	98091479	98092121	Interval_61960	24.4652	2.49714	0.190003	13.1426	1.8757e-39	3.23681e-38	37.4899	VWA3B	vehicle	vehicle_vs_PMA
chr2	161165557	161166386	Interval_64856	73.9266	2.26367	0.172241	13.1424	1.88111e-39	3.24435e-38	37.4889	TANK	vehicle	vehicle_vs_PMA
chr11	121459317	121459928	Interval_23519	38.9843	1.86066	0.141593	13.1409	1.91947e-39	3.30867e-38	37.4803	SORL1-AS1	vehicle	vehicle_vs_PMA
chr8	67392399	67393697	Interval_117502	58.7578	1.8822	0.14324	13.1402	1.93705e-39	3.33712e-38	37.4766	RPL17P31	vehicle	vehicle_vs_PMA
chr2	189578264	189580916	Interval_66173	142.835	2.74243	0.208718	13.1394	1.95675e-39	3.3692e-38	37.4725	SLC40A1	vehicle	vehicle_vs_PMA
chr4	10518428	10519421	Interval_84849	40.4702	3.37439	0.256879	13.1361	2.04582e-39	3.52062e-38	37.4534	LOC105374482	vehicle	vehicle_vs_PMA
chr9	87554832	87555501	Interval_123314	27.625	2.35197	0.17905	13.1358	2.05244e-39	3.53007e-38	37.4522	DAPK1-IT1	vehicle	vehicle_vs_PMA
chr22	42911709	42912861	Interval_75086	52.0946	2.14672	0.163432	13.1353	2.06714e-39	3.55338e-38	37.4494	LOC124905128	vehicle	vehicle_vs_PMA
chr4	6891474	6892654	Interval_84701	37.9145	1.83221	0.1395	13.1341	2.10065e-39	3.609e-38	37.4426	TBC1D14	vehicle	vehicle_vs_PMA
chr7	93145219	93145916	Interval_111983	54.7332	3.15821	0.240522	13.1306	2.19778e-39	3.77379e-38	37.4232	SAMD9L	vehicle	vehicle_vs_PMA
chr7	112635	113697	Interval_107961	55.7615	2.17019	0.165308	13.1282	2.27122e-39	3.89774e-38	37.4092	LOC105375114	vehicle	vehicle_vs_PMA
chr16	69563789	69565011	Interval_45416	119.906	-1.9185	0.146154	-13.1266	2.31775e-39	3.97541e-38	37.4006	MIR1538	PMA	vehicle_vs_PMA
chr2	85708608	85709756	Interval_61597	57.7889	2.89373	0.220453	13.1263	2.32872e-39	3.99202e-38	37.3988	LOC124907851	vehicle	vehicle_vs_PMA
chr10	110512244	110513890	Interval_17352	36.7197	-3.06713	0.233674	-13.1257	2.34729e-39	4.02164e-38	37.3956	DUSP5	PMA	vehicle_vs_PMA
chr9	72304756	72306287	Interval_122611	67.6535	1.98085	0.150926	13.1246	2.37935e-39	4.07432e-38	37.3899	LINC01504	vehicle	vehicle_vs_PMA
chr15	94172558	94173418	Interval_42452	103.078	1.99847	0.152287	13.123	2.42957e-39	4.15804e-38	37.3811	H3P40	vehicle	vehicle_vs_PMA
chr17	4900751	4901319	Interval_46778	40.3092	-2.65928	0.202666	-13.1215	2.47962e-39	4.24135e-38	37.3725	C17orf107	PMA	vehicle_vs_PMA
chr5	81538068	81538794	Interval_94375	23.2827	2.41909	0.184366	13.1211	2.49295e-39	4.26182e-38	37.3704	ACOT12	vehicle	vehicle_vs_PMA
chr10	28400302	28401094	Interval_13739	39.7688	2.2822	0.173949	13.1199	2.53183e-39	4.32591e-38	37.3639	LOC124902596	vehicle	vehicle_vs_PMA
chr1	117049051	117049741	Interval_5709	48.8292	1.74761	0.133252	13.1151	2.69965e-39	4.61012e-38	37.3363	CD101-AS1	vehicle	vehicle_vs_PMA
chr7	50356276	50356992	Interval_110503	93.9264	2.31644	0.176648	13.1133	2.76451e-39	4.71829e-38	37.3262	LOC124901631	vehicle	vehicle_vs_PMA
chr6	152575012	152576668	Interval_107181	50.1125	2.88242	0.219855	13.1105	2.8664e-39	4.88951e-38	37.3107	NANOGP11	vehicle	vehicle_vs_PMA
chr11	48061285	48061872	Interval_20317	39.8816	2.08258	0.158891	13.107	3.00116e-39	5.11659e-38	37.291	MIR3161	vehicle	vehicle_vs_PMA
chr1	194056180	194056630	Interval_9137	36.7489	1.86635	0.142437	13.103	3.16309e-39	5.38971e-38	37.2684	LOC124904476	vehicle	vehicle_vs_PMA
chr14	56112319	56113353	Interval_36202	66.6574	3.37242	0.257386	13.1026	3.18301e-39	5.42069e-38	37.2659	LOC105370513	vehicle	vehicle_vs_PMA
chr16	27285910	27286757	Interval_43997	40.5782	2.16304	0.165219	13.092	3.6584e-39	6.22688e-38	37.2057	NSMCE1-DT	vehicle	vehicle_vs_PMA
chr1	20964351	20965577	Interval_939	31.0136	1.98923	0.151967	13.09	3.75853e-39	6.39382e-38	37.1942	MIR1256	vehicle	vehicle_vs_PMA
chr22	19085006	19087144	Interval_73712	93.4856	2.36717	0.180872	13.0876	3.8788e-39	6.59481e-38	37.1808	LOC124905078	vehicle	vehicle_vs_PMA
chr20	1839106	1840375	Interval_68914	139.888	2.29961	0.175717	13.087	3.9079e-39	6.64067e-38	37.1778	LOC105372501	vehicle	vehicle_vs_PMA
chr19	43657179	43659992	Interval_56561	108.397	-3.05975	0.233849	-13.0843	4.0483e-39	6.87549e-38	37.1627	RN7SL368P	PMA	vehicle_vs_PMA
chr1	1063913	1064644	Interval_29	38.0737	-4.43146	0.338691	-13.0841	4.06079e-39	6.89295e-38	37.1616	LOC100288175	PMA	vehicle_vs_PMA
chr19	45423498	45424821	Interval_56690	63.6204	-2.0005	0.15291	-13.0829	4.12319e-39	6.99505e-38	37.1552	ERCC1	PMA	vehicle_vs_PMA
chr22	37303792	37304306	Interval_74637	41.9696	-2.67306	0.204364	-13.0799	4.29096e-39	7.27571e-38	37.1381	CYTH4	PMA	vehicle_vs_PMA
chr12	10128350	10129566	Interval_24775	281.989	2.66685	0.204009	13.0722	4.74756e-39	8.04554e-38	37.0944	CLEC7A	vehicle	vehicle_vs_PMA
chr1	111592578	111593299	Interval_5425	111.994	-1.99879	0.152909	-13.0718	4.77275e-39	8.08383e-38	37.0924	LINC01160	PMA	vehicle_vs_PMA
chr3	38108532	38109498	Interval_77196	18.5043	3.41874	0.261549	13.0711	4.81611e-39	8.15284e-38	37.0887	LOC105377033	vehicle	vehicle_vs_PMA
chr5	58490944	58493533	Interval_93236	208.338	2.64689	0.202538	13.0686	4.97708e-39	8.42076e-38	37.0746	GAPT	vehicle	vehicle_vs_PMA
chr14	89743383	89744399	Interval_37811	37.9468	2.36279	0.180802	13.0683	4.99539e-39	8.44715e-38	37.0733	CHORDC2P	vehicle	vehicle_vs_PMA
chr11	13286486	13287699	Interval_19013	43.5383	2.06031	0.15766	13.068	5.01397e-39	8.47396e-38	37.0719	ARNTL	vehicle	vehicle_vs_PMA
chr20	53622243	53624451	Interval_71372	130.744	1.91906	0.146908	13.0629	5.36106e-39	9.05565e-38	37.0431	LOC105372672	vehicle	vehicle_vs_PMA
chr4	6787865	6788901	Interval_84687	45.0573	2.77613	0.212543	13.0615	5.46684e-39	9.22934e-38	37.0348	LOC105374367	vehicle	vehicle_vs_PMA
chr3	46935576	46936727	Interval_77797	33.8803	2.28949	0.175317	13.0591	5.63594e-39	9.50966e-38	37.0218	LOC124909375	vehicle	vehicle_vs_PMA
chr2	178529345	178531653	Interval_65700	97.7898	2.27152	0.173979	13.0563	5.85069e-39	9.86667e-38	37.0058	TTN-AS1	vehicle	vehicle_vs_PMA
chr3	52210519	52211224	Interval_78134	62.1925	2.53028	0.193813	13.0553	5.92665e-39	9.98936e-38	37.0005	ALAS1	vehicle	vehicle_vs_PMA
chrX	9281917	9282921	Interval_126388	35.1404	3.31487	0.253971	13.0521	6.17864e-39	1.04084e-37	36.9826	LOC124905242	vehicle	vehicle_vs_PMA
chr2	197212454	197213375	Interval_66615	94.6411	1.44436	0.110667	13.0514	6.23663e-39	1.05005e-37	36.9788	ANKRD44-AS1	vehicle	vehicle_vs_PMA
chr5	58486099	58487495	Interval_93235	97.8422	3.19013	0.244432	13.0512	6.25867e-39	1.05319e-37	36.9775	GAPT	vehicle	vehicle_vs_PMA
chr20	51531147	51531736	Interval_71300	36.1222	-3.16285	0.242407	-13.0477	6.55154e-39	1.10188e-37	36.9579	NFATC2	PMA	vehicle_vs_PMA
chr6	157763973	157764987	Interval_107406	136.379	-1.80201	0.138157	-13.0432	6.94753e-39	1.16785e-37	36.9326	LOC124901555	PMA	vehicle_vs_PMA
chr7	88278041	88280044	Interval_111756	187.095	3.6932	0.283163	13.0426	7.00009e-39	1.17605e-37	36.9296	LOC124901692	vehicle	vehicle_vs_PMA
chr13	99434246	99434864	Interval_34100	106.581	-1.49715	0.11479	-13.0425	7.00861e-39	1.17684e-37	36.9293	CCR12P	PMA	vehicle_vs_PMA
chr3	112378674	112379729	Interval_80124	69.9567	2.90604	0.222966	13.0336	7.88509e-39	1.3233e-37	36.8783	LOC124909408	vehicle	vehicle_vs_PMA
chr7	42886911	42890310	Interval_110187	108.389	2.65111	0.20347	13.0294	8.32123e-39	1.39574e-37	36.8552	LOC107986735	vehicle	vehicle_vs_PMA
chr7	100344572	100345718	Interval_112239	152.063	-1.15831	0.088904	-13.0288	8.38899e-39	1.40635e-37	36.8519	PVRIG2P	PMA	vehicle_vs_PMA
chr11	48066890	48067664	Interval_20319	22.2181	2.66241	0.204393	13.0259	8.71422e-39	1.46009e-37	36.8356	MIR3161	vehicle	vehicle_vs_PMA
chr2	3222549	3223583	Interval_57725	59.2213	-2.57492	0.197691	-13.025	8.82489e-39	1.47784e-37	36.8304	LOC107985840	PMA	vehicle_vs_PMA
chr6	42933019	42933925	Interval_102280	66.1737	2.51399	0.193019	13.0246	8.87209e-39	1.48494e-37	36.8283	CNPY3-GNMT	vehicle	vehicle_vs_PMA
chr12	54358965	54360078	Interval_26908	115.899	-1.34224	0.103064	-13.0233	9.01684e-39	1.50836e-37	36.8215	GPR84	PMA	vehicle_vs_PMA
chr14	69682265	69683305	Interval_36951	26.7673	2.27584	0.174826	13.0178	9.69485e-39	1.62091e-37	36.7902	SUSD6	vehicle	vehicle_vs_PMA
chr2	159514768	159517107	Interval_64690	163.971	1.69872	0.130515	13.0155	9.98595e-39	1.66868e-37	36.7776	BAZ2B	vehicle	vehicle_vs_PMA
chr20	48831788	48832913	Interval_71044	25.7297	2.49704	0.191866	13.0145	1.01226e-38	1.69061e-37	36.772	ARFGEF2	vehicle	vehicle_vs_PMA
chr13	95204132	95205216	Interval_33898	34.0057	2.74816	0.211186	13.013	1.03275e-38	1.72391e-37	36.7635	SNORD13G	vehicle	vehicle_vs_PMA
chr20	50165905	50166559	Interval_71177	40.2466	-2.877	0.221141	-13.0098	1.07636e-38	1.79574e-37	36.7458	LINC01275	PMA	vehicle_vs_PMA
chrX	30576205	30578132	Interval_127188	89.5412	1.77359	0.136329	13.0096	1.07896e-38	1.79912e-37	36.7449	TASL	vehicle	vehicle_vs_PMA
chr6	116450583	116452147	Interval_105185	159.549	3.0003	0.230628	13.0093	1.08332e-38	1.80543e-37	36.7434	CBX3P9	vehicle	vehicle_vs_PMA
chr16	81469419	81470453	Interval_45791	156.792	1.39819	0.10749	13.0077	1.10665e-38	1.84332e-37	36.7344	PPIAP51	vehicle	vehicle_vs_PMA
chr8	37873551	37874890	Interval_116204	61.2714	1.62373	0.124836	13.0069	1.11761e-38	1.86058e-37	36.7304	BRF2	vehicle	vehicle_vs_PMA
chr6	158869272	158870531	Interval_107516	195.435	-1.91588	0.147374	-13.0001	1.22161e-38	2.03262e-37	36.6919	LINC02901	PMA	vehicle_vs_PMA
chr12	8126720	8127804	Interval_24572	36.4335	2.6086	0.200752	12.9941	1.32119e-38	2.19714e-37	36.6581	POU5F1P3	vehicle	vehicle_vs_PMA
chr14	89357258	89358404	Interval_37746	42.7304	2.50914	0.19311	12.9933	1.33514e-38	2.21915e-37	36.6538	LOC101928817	vehicle	vehicle_vs_PMA
chr19	35436099	35437071	Interval_56025	85.7597	1.87188	0.144073	12.9926	1.34775e-38	2.23892e-37	36.65	LOC101927522	vehicle	vehicle_vs_PMA
chr9	73236632	73238119	Interval_122703	144.717	3.27343	0.251964	12.9917	1.36428e-38	2.26516e-37	36.6449	LOC105376082	vehicle	vehicle_vs_PMA
chr4	1723010	1724065	Interval_84505	118.436	1.60495	0.123565	12.9887	1.41744e-38	2.35218e-37	36.6285	TACC3	vehicle	vehicle_vs_PMA
chr11	73461626	73462541	Interval_21461	24.2404	2.6218	0.201881	12.9869	1.45184e-38	2.40797e-37	36.6183	RELT	vehicle	vehicle_vs_PMA
chr11	35040148	35040973	Interval_19789	62.763	-2.02502	0.15593	-12.9867	1.45537e-38	2.41256e-37	36.6175	LOC105376626	PMA	vehicle_vs_PMA
chr5	143118933	143120389	Interval_97671	87.2201	2.51571	0.193772	12.9828	1.53157e-38	2.53752e-37	36.5956	LOC124901098	vehicle	vehicle_vs_PMA
chr19	19605943	19606504	Interval_55547	58.5641	-2.92513	0.22535	-12.9804	1.58031e-38	2.61688e-37	36.5822	PBX4	PMA	vehicle_vs_PMA
chr19	40081096	40082346	Interval_56293	25.7856	2.74425	0.211423	12.9799	1.59039e-38	2.63217e-37	36.5797	ZNF780A	vehicle	vehicle_vs_PMA
chr1	226716714	226717831	Interval_10951	45.1314	1.86211	0.143493	12.9771	1.65073e-38	2.73058e-37	36.5637	ITPKB	vehicle	vehicle_vs_PMA
chr19	54572216	54573905	Interval_57431	94.0545	2.15135	0.165834	12.9729	1.74308e-38	2.88181e-37	36.5403	LOC107985347	vehicle	vehicle_vs_PMA
chr4	184819412	184820227	Interval_91127	33.8579	2.12257	0.16365	12.9702	1.80495e-38	2.98252e-37	36.5254	ACSL1	vehicle	vehicle_vs_PMA
chr4	38761223	38762317	Interval_85756	132.387	2.09626	0.161631	12.9694	1.82415e-38	3.01265e-37	36.5211	RNA5SP158	vehicle	vehicle_vs_PMA
chr6	26122531	26124983	Interval_100987	383.417	1.07179	0.0826504	12.9677	1.86432e-38	3.07737e-37	36.5118	H2BC4	vehicle	vehicle_vs_PMA
chr3	122246966	122248047	Interval_80584	43.7633	2.53992	0.195889	12.9661	1.9052e-38	3.14151e-37	36.5029	CASR	vehicle	vehicle_vs_PMA
chr3	141690172	141691313	Interval_81379	42.3916	2.8528	0.220019	12.9661	1.90466e-38	3.14151e-37	36.5029	TPT1P3	vehicle	vehicle_vs_PMA
chr10	77552083	77552699	Interval_15821	35.4877	3.50499	0.270334	12.9654	1.92207e-38	3.16766e-37	36.4993	LOC124902464	vehicle	vehicle_vs_PMA
chr2	8175868	8177878	Interval_57859	32.0892	2.27182	0.175259	12.9627	1.99241e-38	3.28183e-37	36.4839	LINC00299	vehicle	vehicle_vs_PMA
chr12	14273025	14274253	Interval_25083	145.051	2.57476	0.198655	12.9609	2.03739e-38	3.35415e-37	36.4744	LOC124902883	vehicle	vehicle_vs_PMA
chr14	91349155	91350011	Interval_37937	50.1969	-2.40259	0.185418	-12.9577	2.12491e-38	3.49639e-37	36.4564	LOC107984673	PMA	vehicle_vs_PMA
chr21	45813930	45815317	Interval_73550	62.9015	-3.82279	0.29508	-12.9551	2.19824e-38	3.61514e-37	36.4419	PCBP3-AS1	PMA	vehicle_vs_PMA
chr9	68951940	68952766	Interval_122491	28.6919	3.53922	0.273223	12.9536	2.24263e-38	3.6862e-37	36.4334	RNU6-820P	vehicle	vehicle_vs_PMA
chr10	74166318	74167126	Interval_15704	35.5968	2.445	0.188754	12.9533	2.24927e-38	3.69516e-37	36.4324	ADK	vehicle	vehicle_vs_PMA
chr15	42502767	42504769	Interval_39647	39.5308	3.1381	0.242264	12.9532	2.25256e-38	3.69862e-37	36.432	ZNF106	vehicle	vehicle_vs_PMA
chr17	19311522	19312310	Interval_47453	21.6474	2.41923	0.186775	12.9526	2.27092e-38	3.7268e-37	36.4287	EPN2-AS1	vehicle	vehicle_vs_PMA
chr7	30329113	30331237	Interval_109523	133.465	1.95286	0.150794	12.9506	2.3323e-38	3.82551e-37	36.4173	DKFZP586I1420	vehicle	vehicle_vs_PMA
chr2	197306977	197307795	Interval_66642	62.4463	1.85127	0.142974	12.9483	2.4025e-38	3.93859e-37	36.4047	ANKRD44	vehicle	vehicle_vs_PMA
chr18	9673097	9673936	Interval_51641	293.399	1.95842	0.151252	12.948	2.41026e-38	3.94923e-37	36.4035	KRT18P8	vehicle	vehicle_vs_PMA
chr20	32111223	32112124	Interval_70025	39.4285	2.80527	0.216722	12.9441	2.53712e-38	4.15489e-37	36.3814	TM9SF4	vehicle	vehicle_vs_PMA
chr14	92416944	92418209	Interval_38025	82.9516	3.01582	0.233038	12.9413	2.6303e-38	4.30523e-37	36.366	SLC24A4	vehicle	vehicle_vs_PMA
chr2	181308630	181310727	Interval_65845	250.483	2.80065	0.216422	12.9407	2.6515e-38	4.33766e-37	36.3627	MIR4437	vehicle	vehicle_vs_PMA
chr19	45642035	45643348	Interval_56722	98.6538	-2.24403	0.173414	-12.9403	2.66564e-38	4.3585e-37	36.3607	EML2	PMA	vehicle_vs_PMA
chr19	2817240	2818771	Interval_54133	68.3221	-3.03294	0.234412	-12.9385	2.72907e-38	4.45987e-37	36.3507	ZNF554	PMA	vehicle_vs_PMA
chr15	79915723	79916529	Interval_41758	43.3706	3.2127	0.248327	12.9374	2.7687e-38	4.52226e-37	36.3446	ST20-AS1	vehicle	vehicle_vs_PMA
chr5	79514132	79515665	Interval_94231	71.5293	-1.71144	0.132294	-12.9366	2.79587e-38	4.56425e-37	36.3406	RPL29P15	PMA	vehicle_vs_PMA
chr17	75371184	75372223	Interval_50498	33.3766	1.97006	0.152304	12.9351	2.85408e-38	4.65682e-37	36.3319	LOC124904060	vehicle	vehicle_vs_PMA
chr13	79880434	79881665	Interval_33437	89.1475	3.50455	0.270974	12.9332	2.92429e-38	4.7689e-37	36.3216	LINC00382	vehicle	vehicle_vs_PMA
chr10	49177331	49177940	Interval_14601	46.8333	-2.51869	0.194807	-12.9291	3.08259e-38	5.02441e-37	36.2989	TMEM273	PMA	vehicle_vs_PMA
chr7	139887711	139888728	Interval_113942	16.1327	3.00538	0.232533	12.9245	3.27217e-38	5.33062e-37	36.2732	LOC107986853	vehicle	vehicle_vs_PMA
chr14	81771603	81773092	Interval_37590	48.0969	2.7318	0.211421	12.9212	3.41966e-38	5.56508e-37	36.2545	RPL9P6	vehicle	vehicle_vs_PMA
chr17	78557552	78559264	Interval_50849	44.7509	-4.11194	0.318236	-12.921	3.42494e-38	5.57076e-37	36.2541	LOC124904065	PMA	vehicle_vs_PMA
chr13	40399446	40400202	Interval_31777	30.0452	2.61415	0.202356	12.9185	3.53832e-38	5.75217e-37	36.2402	RN7SKP2	vehicle	vehicle_vs_PMA
chr8	100409637	100410747	Interval_118730	70.4525	-2.21323	0.171323	-12.9185	3.54034e-38	5.75245e-37	36.2401	LOC105375670	PMA	vehicle_vs_PMA
chr3	177322852	177323559	Interval_83009	39.507	3.41831	0.26463	12.9173	3.5946e-38	5.83758e-37	36.2338	ASS1P7	vehicle	vehicle_vs_PMA
chr3	183868680	183869644	Interval_83417	28.7088	2.70808	0.209696	12.9143	3.73934e-38	6.06946e-37	36.2168	PARL	vehicle	vehicle_vs_PMA
chr14	89724353	89725068	Interval_37807	60.5354	1.55307	0.120266	12.9136	3.77174e-38	6.11886e-37	36.2133	RN7SKP255	vehicle	vehicle_vs_PMA
chr4	6806939	6808381	Interval_84690	217.756	2.6621	0.206212	12.9095	3.97819e-38	6.45042e-37	36.1904	LOC105374367	vehicle	vehicle_vs_PMA
chr11	3893599	3894670	Interval_18426	79.3486	2.02859	0.157188	12.9055	4.18867e-38	6.78817e-37	36.1682	PPIAP40	vehicle	vehicle_vs_PMA
chr1	45543245	45544497	Interval_2528	68.1746	-1.72541	0.133705	-12.9046	4.23807e-38	6.86466e-37	36.1634	AKR1A1	PMA	vehicle_vs_PMA
chr13	50713349	50714666	Interval_32542	72.3872	2.36978	0.183672	12.9023	4.37137e-38	7.07689e-37	36.1502	LOC107984568	vehicle	vehicle_vs_PMA
chr12	106268933	106270641	Interval_29633	46.8621	2.63704	0.204389	12.902	4.38303e-38	7.09208e-37	36.1492	RNU7-94P	vehicle	vehicle_vs_PMA
chr15	90185297	90185802	Interval_42182	21.5306	2.5756	0.199673	12.8991	4.55375e-38	7.3645e-37	36.1329	SEMA4B	vehicle	vehicle_vs_PMA
chr2	11906931	11907999	Interval_58163	27.8347	3.01614	0.233857	12.8974	4.65771e-38	7.52871e-37	36.1233	MIR4262	vehicle	vehicle_vs_PMA
chr8	133217327	133218508	Interval_120422	60.0058	-2.10873	0.163519	-12.896	4.74165e-38	7.66042e-37	36.1157	CCN4	PMA	vehicle_vs_PMA
chr7	26329389	26330447	Interval_109296	43.5086	2.96665	0.23012	12.8918	5.0087e-38	8.08767e-37	36.0922	SNX10	vehicle	vehicle_vs_PMA
chr17	30819935	30820487	Interval_47899	34.2459	1.88995	0.146649	12.8876	5.28827e-38	8.53467e-37	36.0688	CRLF3	vehicle	vehicle_vs_PMA
chr20	5569866	5571338	Interval_69191	70.8314	1.97606	0.153358	12.8853	5.4464e-38	8.78532e-37	36.0562	EIF4EP1	vehicle	vehicle_vs_PMA
chr19	19186239	19186829	Interval_55505	61.4295	2.37128	0.184035	12.8849	5.47406e-38	8.82536e-37	36.0543	BORCS8-MEF2B	vehicle	vehicle_vs_PMA
chr11	86066793	86067762	Interval_21959	109.617	1.49841	0.116323	12.8815	5.72111e-38	9.20958e-37	36.0358	PICALM	vehicle	vehicle_vs_PMA
chr19	6273514	6274371	Interval_54389	22.1568	2.60942	0.202571	12.8815	5.72125e-38	9.20958e-37	36.0358	MLLT1	vehicle	vehicle_vs_PMA
chr3	121670607	121671531	Interval_80538	47.3877	2.81805	0.218829	12.8779	5.99723e-38	9.64885e-37	36.0155	HCLS1	vehicle	vehicle_vs_PMA
chr1	8438345	8439557	Interval_328	41.8666	2.908	0.225844	12.8762	6.13095e-38	9.8589e-37	36.0062	RERE-AS1	vehicle	vehicle_vs_PMA
chr11	64885398	64886482	Interval_20861	140.414	-1.85881	0.144375	-12.8749	6.2358e-38	1.00223e-36	35.999	RPS16P6	PMA	vehicle_vs_PMA
chr5	1474764	1475306	Interval_91433	145.936	-3.51058	0.272682	-12.8743	6.28275e-38	1.00926e-36	35.996	LOC124901162	PMA	vehicle_vs_PMA
chr15	40893760	40895067	Interval_39531	106.83	-1.38285	0.107418	-12.8736	6.34e-38	1.01793e-36	35.9923	VPS18	PMA	vehicle_vs_PMA
chr7	36612223	36614031	Interval_109766	34.915	3.04635	0.236675	12.8715	6.51661e-38	1.04575e-36	35.9806	AOAH-IT1	vehicle	vehicle_vs_PMA
chr22	41862110	41863121	Interval_75009	58.5186	-2.87795	0.223679	-12.8664	6.95388e-38	1.11534e-36	35.9526	SREBF2-AS1	PMA	vehicle_vs_PMA
chr2	112829137	112835706	Interval_62847	108.907	2.0703	0.16091	12.8662	6.97537e-38	1.11821e-36	35.9515	IL1B	vehicle	vehicle_vs_PMA
chr17	70465126	70469478	Interval_50264	75.3309	3.08674	0.239927	12.8653	7.05507e-38	1.13041e-36	35.9468	LOC124904100	vehicle	vehicle_vs_PMA
chr18	74588838	74590183	Interval_53607	60.8606	2.30501	0.179202	12.8627	7.29897e-38	1.16889e-36	35.9322	LOC124904324	vehicle	vehicle_vs_PMA
chr12	42380641	42383302	Interval_26102	73.8833	2.75047	0.213861	12.861	7.45868e-38	1.19385e-36	35.9231	RNU6-249P	vehicle	vehicle_vs_PMA
chr10	30455660	30456741	Interval_13870	49.3659	1.53853	0.119632	12.8605	7.51147e-38	1.20168e-36	35.9202	MAP3K8	vehicle	vehicle_vs_PMA
chr7	88313804	88314808	Interval_111765	94.4796	3.19164	0.24838	12.8498	8.62213e-38	1.37866e-36	35.8605	STEAP4	vehicle	vehicle_vs_PMA
chr2	64260029	64261876	Interval_60675	135.539	1.82323	0.141918	12.8471	8.92877e-38	1.42695e-36	35.8456	LOC100507006	vehicle	vehicle_vs_PMA
chr17	2041005	2042606	Interval_46543	51.4231	-2.4592	0.191457	-12.8446	9.21914e-38	1.4726e-36	35.8319	OVCA2	PMA	vehicle_vs_PMA
chr2	113187557	113188281	Interval_62918	47.9327	2.42723	0.188998	12.8427	9.45502e-38	1.50951e-36	35.8212	LOC124907872	vehicle	vehicle_vs_PMA
chr12	94122665	94124591	Interval_29051	106.28	2.2501	0.175214	12.842	9.53485e-38	1.52069e-36	35.818	LOC441644	vehicle	vehicle_vs_PMA
chr6	151498084	151498997	Interval_107125	63.909	2.48705	0.193665	12.8421	9.53099e-38	1.52069e-36	35.818	LOC124901436	vehicle	vehicle_vs_PMA
chr2	173264248	173265848	Interval_65437	166.299	2.46563	0.192001	12.8418	9.56749e-38	1.52512e-36	35.8167	MAP3K20-AS1	vehicle	vehicle_vs_PMA
chr17	36188161	36189423	Interval_48233	247.878	1.60681	0.125124	12.8417	9.57766e-38	1.52596e-36	35.8165	CCL3L3	vehicle	vehicle_vs_PMA
chr14	81415731	81417185	Interval_37568	45.025	3.38076	0.263273	12.8412	9.63224e-38	1.53387e-36	35.8142	DYNLL1P2	vehicle	vehicle_vs_PMA
chr17	4978495	4979299	Interval_46793	51.1001	1.83042	0.142583	12.8376	1.00976e-37	1.60715e-36	35.7939	LOC124903901	vehicle	vehicle_vs_PMA
chr4	184850569	184851845	Interval_91138	99.5124	2.37852	0.185349	12.8327	1.07542e-37	1.71078e-36	35.7668	MIR3945	vehicle	vehicle_vs_PMA
chr11	118891841	118893177	Interval_23379	67.3854	1.51544	0.118101	12.8317	1.08914e-37	1.73173e-36	35.7615	CXCR5	vehicle	vehicle_vs_PMA
chrX	120456537	120458311	Interval_129112	84.772	2.23646	0.174306	12.8306	1.10438e-37	1.75506e-36	35.7557	LAMP2	vehicle	vehicle_vs_PMA
chr3	30657774	30659205	Interval_76870	162.519	1.01532	0.0791336	12.8305	1.10637e-37	1.75733e-36	35.7551	LOC105377016	vehicle	vehicle_vs_PMA
chr6	18328255	18329052	Interval_100715	23.9158	2.47659	0.193101	12.8253	1.18292e-37	1.87796e-36	35.7263	RNU6-263P	vehicle	vehicle_vs_PMA
chr12	120225626	120226402	Interval_30213	41.1092	2.43064	0.189535	12.8242	1.19942e-37	1.90319e-36	35.7205	PXN	vehicle	vehicle_vs_PMA
chr2	158619081	158620157	Interval_64655	25.6386	2.82299	0.220131	12.8241	1.20156e-37	1.90561e-36	35.72	LOC105373715	vehicle	vehicle_vs_PMA
chr7	112882512	112883739	Interval_112918	115.286	4.08176	0.318321	12.8228	1.22241e-37	1.93768e-36	35.7127	BMT2	vehicle	vehicle_vs_PMA
chr5	134647694	134648991	Interval_97128	153.034	-1.13971	0.0889045	-12.8194	1.27631e-37	2.02107e-36	35.6944	SEC24A	PMA	vehicle_vs_PMA
chr6	154354806	154355546	Interval_107247	96.522	2.30068	0.179468	12.8194	1.2761e-37	2.02107e-36	35.6944	IPCEF1	vehicle	vehicle_vs_PMA
chr20	6888538	6889667	Interval_69261	42.5529	3.76602	0.293834	12.8168	1.31961e-37	2.08752e-36	35.6804	BMP2	vehicle	vehicle_vs_PMA
chr10	113033562	113034539	Interval_17454	15.4306	3.2077	0.250293	12.8158	1.33788e-37	2.11535e-36	35.6746	SNORA87	vehicle	vehicle_vs_PMA
chr17	40320098	40320504	Interval_48483	56.8019	-2.75293	0.214811	-12.8156	1.34057e-37	2.11852e-36	35.674	RARA	PMA	vehicle_vs_PMA
chrX	109739801	109741001	Interval_128890	53.7649	2.79895	0.218409	12.8152	1.3481e-37	2.12934e-36	35.6718	ACSL4	vehicle	vehicle_vs_PMA
chr3	4978601	4979492	Interval_75668	193.63	-1.6371	0.127762	-12.8137	1.37494e-37	2.17063e-36	35.6634	BHLHE40	PMA	vehicle_vs_PMA
chr2	218166316	218167277	Interval_67542	133.083	1.56048	0.121789	12.813	1.38702e-37	2.1886e-36	35.6598	CXCR1	vehicle	vehicle_vs_PMA
chr11	9759609	9760109	Interval_18794	49.7602	-3.93798	0.307408	-12.8103	1.43633e-37	2.26526e-36	35.6449	LINC02709	PMA	vehicle_vs_PMA
chr22	40312735	40313389	Interval_74900	22.3981	2.5509	0.199145	12.8093	1.45532e-37	2.29405e-36	35.6394	LOC124905121	vehicle	vehicle_vs_PMA
chr16	30096206	30097188	Interval_44215	116.027	2.49377	0.19471	12.8076	1.48607e-37	2.34015e-36	35.6308	YPEL3-DT	vehicle	vehicle_vs_PMA
chr3	132342394	132343501	Interval_81040	33.7709	2.44126	0.190609	12.8076	1.48584e-37	2.34015e-36	35.6308	ACP3	vehicle	vehicle_vs_PMA
chr2	226422739	226424041	Interval_67974	45.2742	2.11673	0.165308	12.8047	1.5429e-37	2.4284e-36	35.6147	LOC105373915	vehicle	vehicle_vs_PMA
chr11	118770995	118772565	Interval_23361	43.8877	1.89729	0.14819	12.8031	1.57494e-37	2.47758e-36	35.606	DDX6	vehicle	vehicle_vs_PMA
chr3	17632294	17632980	Interval_76352	52.9127	3.46031	0.270281	12.8026	1.58483e-37	2.49189e-36	35.6035	RNU7-10P	vehicle	vehicle_vs_PMA
chr8	17906774	17908459	Interval_115315	157.236	3.18227	0.248593	12.8011	1.61607e-37	2.53972e-36	35.5952	LOC124901892	vehicle	vehicle_vs_PMA
chr2	208171949	208172746	Interval_67247	35.3582	2.61541	0.204364	12.7978	1.6867e-37	2.64939e-36	35.5769	CRYGA	vehicle	vehicle_vs_PMA
chr12	128854200	128854869	Interval_30688	51.1455	2.55219	0.199459	12.7955	1.73636e-37	2.72602e-36	35.5645	GLT1D1	vehicle	vehicle_vs_PMA
chr1	186442490	186443996	Interval_8633	113.595	3.84391	0.30046	12.7934	1.78397e-37	2.79935e-36	35.5529	PDC	vehicle	vehicle_vs_PMA
chr2	196267899	196269352	Interval_66549	154.823	2.13461	0.166858	12.793	1.79395e-37	2.81359e-36	35.5507	HECW2-AS1	vehicle	vehicle_vs_PMA
chr19	13861406	13862508	Interval_55007	97.193	-1.67682	0.131091	-12.7913	1.83423e-37	2.87532e-36	35.5413	NANOS3	PMA	vehicle_vs_PMA
chr15	49972923	49974166	Interval_39942	87.014	3.95988	0.309604	12.7901	1.86118e-37	2.9161e-36	35.5352	RNA5SP394	vehicle	vehicle_vs_PMA
chr1	246608791	246609770	Interval_11929	48.8756	-2.26236	0.176939	-12.7861	1.95945e-37	3.06852e-36	35.5131	LOC105373271	PMA	vehicle_vs_PMA
chr19	17089797	17091107	Interval_55292	112.896	-2.42392	0.189597	-12.7846	1.99798e-37	3.12728e-36	35.5048	SNORA118	PMA	vehicle_vs_PMA
chr19	43669956	43670460	Interval_56565	95.8394	-1.71613	0.13424	-12.7841	2.01201e-37	3.14609e-36	35.5022	PLAUR	PMA	vehicle_vs_PMA
chr8	106759733	106760585	Interval_119030	39.1596	2.24892	0.175915	12.7841	2.01126e-37	3.14609e-36	35.5022	ABRA	vehicle	vehicle_vs_PMA
chr14	92347915	92348627	Interval_38014	42.142	3.57707	0.27981	12.7839	2.01711e-37	3.15248e-36	35.5013	SLC24A4	vehicle	vehicle_vs_PMA
chr1	169696187	169697201	Interval_7653	114.201	2.13869	0.167332	12.7812	2.08884e-37	3.26295e-36	35.4864	SELL	vehicle	vehicle_vs_PMA
chr2	233083919	233084986	Interval_68322	103.036	1.36903	0.107138	12.7782	2.1705e-37	3.38882e-36	35.47	INPP5D	vehicle	vehicle_vs_PMA
chr21	36150059	36150680	Interval_72959	40.6974	1.9403	0.151854	12.7774	2.19279e-37	3.42189e-36	35.4657	CBR3-AS1	vehicle	vehicle_vs_PMA
chr9	35833591	35834290	Interval_122165	29.9467	2.23163	0.174681	12.7755	2.24729e-37	3.50519e-36	35.4553	TMEM8B	vehicle	vehicle_vs_PMA
chr7	88303558	88305883	Interval_111761	121.516	3.7311	0.292116	12.7726	2.33124e-37	3.6343e-36	35.4396	STEAP4	vehicle	vehicle_vs_PMA
chr7	135970588	135972007	Interval_113771	96.6826	2.41458	0.189067	12.771	2.37986e-37	3.70824e-36	35.4308	MTPN	vehicle	vehicle_vs_PMA
chr1	235970701	235972455	Interval_11555	135.369	1.30058	0.101861	12.7681	2.47183e-37	3.84963e-36	35.4146	LINC02768	vehicle	vehicle_vs_PMA
chr15	69435517	69436673	Interval_41158	34.1232	2.67029	0.20916	12.7667	2.51467e-37	3.91439e-36	35.4073	LOC100421811	vehicle	vehicle_vs_PMA
chr10	70306115	70307119	Interval_15399	16.4106	3.26474	0.255808	12.7625	2.65605e-37	4.13241e-36	35.3838	NPFFR1	vehicle	vehicle_vs_PMA
chr8	30735913	30737915	Interval_116084	66.2208	3.16678	0.248168	12.7606	2.71924e-37	4.2286e-36	35.3738	LOC105379356	vehicle	vehicle_vs_PMA
chr18	76588712	76589816	Interval_53706	41.779	2.40199	0.188241	12.7602	2.73442e-37	4.25008e-36	35.3716	LINC00683	vehicle	vehicle_vs_PMA
[truncated: 24,827 more rows]

## Sheet: Table 5 - NF DARs
Supplementary Table 5 - Natural Factor DARs
Chr	Start	End	Peak	cluster	Gene	vehicle_vs_C5A zscore	vehicle_vs_fMLP zscore	vehicle_vs_TNFa zscore	vehicle_vs_GMCSF zscore	vehicle_vs_IL1B zscore	vehicle_vs_combo zscore	increased_in	Condition	baseMean	log2FoldChange	lfcSE	stat	pvalue	padj	negLogPadj
chr5	142976709	142978229	Interval_97637	1	LOC107986457	1.34939	0.853951	-0.871801	-0.871801	-0.871801	0.41206	C5A	vehicle_vs_C5A	156.983	-1.89176	0.110139	-17.1762	4.00591e-66	1.22356e-61	60.9124
chr5	142976709	142978229	Interval_97637	1	LOC107986457	1.34939	0.853951	-0.871801	-0.871801	-0.871801	0.41206	fMLP	vehicle_vs_fMLP	128.394	-1.69681	0.111558	-15.2101	3.03289e-52	4.72343e-48	47.3257
chr5	142976709	142978229	Interval_97637	1	LOC107986457	1.34939	0.853951	-0.871801	-0.871801	-0.871801	0.41206	combo	vehicle_vs_combo	140.91	-1.4944	0.116842	-12.79	1.86486e-37	6.1992e-36	35.2077
chr6	12233095	12234539	Interval_100129	1	LOC124901259	1.14198	0.485382	-1.22187	0.142548	-1.22187	0.673824	C5A	vehicle_vs_C5A	96.3946	-1.96347	0.134905	-14.5545	5.46558e-48	8.34703e-44	43.0785
chr6	12233095	12234539	Interval_100129	1	LOC124901259	1.14198	0.485382	-1.22187	0.142548	-1.22187	0.673824	fMLP	vehicle_vs_fMLP	74.7832	-1.69324	0.136863	-12.3718	3.71518e-35	7.7147e-32	31.1127
chr6	12233095	12234539	Interval_100129	1	LOC124901259	1.14198	0.485382	-1.22187	0.142548	-1.22187	0.673824	GMCSF	vehicle_vs_GMCSF	72.1385	-1.45655	0.134838	-10.8022	3.36082e-27	1.36483e-25	24.8649
chr6	12233095	12234539	Interval_100129	1	LOC124901259	1.14198	0.485382	-1.22187	0.142548	-1.22187	0.673824	combo	vehicle_vs_combo	129.08	-2.25071	0.177682	-12.667	9.00531e-37	2.83904e-35	34.5468
chr1	32339487	32340029	Interval_1790	1	MARCKSL1	0.185776	-0.0472933	0.0711506	0.478717	-1.84286	1.15451	C5A	vehicle_vs_C5A	63.2289	-2.21774	0.156826	-14.1414	2.11186e-45	2.15015e-41	40.6675
chr1	32339487	32340029	Interval_1790	1	MARCKSL1	0.185776	-0.0472933	0.0711506	0.478717	-1.84286	1.15451	fMLP	vehicle_vs_fMLP	52.9282	-2.06989	0.155835	-13.2826	2.92118e-40	1.01099e-36	35.9953
chr1	32339487	32340029	Interval_1790	1	MARCKSL1	0.185776	-0.0472933	0.0711506	0.478717	-1.84286	1.15451	TNFa	vehicle_vs_TNFa	47.323	-1.98998	0.148362	-13.413	5.07109e-41	4.26903e-39	38.3697
chr1	32339487	32340029	Interval_1790	1	MARCKSL1	0.185776	-0.0472933	0.0711506	0.478717	-1.84286	1.15451	GMCSF	vehicle_vs_GMCSF	56.7664	-2.13752	0.144273	-14.8158	1.15725e-49	2.88368e-47	46.5401
chr1	32339487	32340029	Interval_1790	1	MARCKSL1	0.185776	-0.0472933	0.0711506	0.478717	-1.84286	1.15451	combo	vehicle_vs_combo	83.8421	-2.62674	0.156873	-16.7444	6.22069e-63	8.17561e-61	60.0875
chr6	12265343	12267117	Interval_100135	1	LOC124901260	0.470806	0.959553	-0.571609	0.206266	-1.74106	0.676042	C5A	vehicle_vs_C5A	114.936	-2.59694	0.185585	-13.9933	1.71358e-44	1.30849e-40	39.8832
chr6	12265343	12267117	Interval_100135	1	LOC124901260	0.470806	0.959553	-0.571609	0.206266	-1.74106	0.676042	fMLP	vehicle_vs_fMLP	98.8733	-2.50253	0.161872	-15.46	6.46394e-54	2.01339e-49	48.6961
chr6	12265343	12267117	Interval_100135	1	LOC124901260	0.470806	0.959553	-0.571609	0.206266	-1.74106	0.676042	TNFa	vehicle_vs_TNFa	53.718	-1.40776	0.141975	-9.9156	3.56115e-23	8.18617e-22	21.0869
chr6	12265343	12267117	Interval_100135	1	LOC124901260	0.470806	0.959553	-0.571609	0.206266	-1.74106	0.676042	GMCSF	vehicle_vs_GMCSF	82.0917	-2.0343	0.15823	-12.8567	7.89207e-38	7.70603e-36	35.1132
chr6	12265343	12267117	Interval_100135	1	LOC124901260	0.470806	0.959553	-0.571609	0.206266	-1.74106	0.676042	combo	vehicle_vs_combo	116.625	-2.2949	0.161115	-14.2439	4.89539e-46	2.60652e-44	43.5839
chr17	559858	561383	Interval_46403	1	LOC124903891	0.43425	0.116921	1.2219	-0.180838	-1.79722	0.204982	C5A	vehicle_vs_C5A	120.888	-2.09413	0.162596	-12.8794	5.87989e-38	2.99325e-34	33.5239
chr17	559858	561383	Interval_46403	1	LOC124903891	0.43425	0.116921	1.2219	-0.180838	-1.79722	0.204982	fMLP	vehicle_vs_fMLP	102.603	-1.96115	0.165133	-11.8761	1.57464e-32	1.75168e-29	28.7565
chr17	559858	561383	Interval_46403	1	LOC124903891	0.43425	0.116921	1.2219	-0.180838	-1.79722	0.204982	TNFa	vehicle_vs_TNFa	97.1209	-1.84689	0.126567	-14.5922	3.14724e-48	4.39597e-46	45.3569
chr17	559858	561383	Interval_46403	1	LOC124903891	0.43425	0.116921	1.2219	-0.180838	-1.79722	0.204982	GMCSF	vehicle_vs_GMCSF	100.168	-1.72817	0.161884	-10.6753	1.32784e-26	5.20902e-25	24.2832
chr17	559858	561383	Interval_46403	1	LOC124903891	0.43425	0.116921	1.2219	-0.180838	-1.79722	0.204982	combo	vehicle_vs_combo	121.277	-1.75748	0.148787	-11.8121	3.37915e-32	8.32705e-31	30.0795
chr9	114988741	114990367	Interval_124746	1	TNFSF8	0.107614	0.161958	0.723494	-0.437717	-1.70822	1.15287	C5A	vehicle_vs_C5A	75.8892	-2.10228	0.168671	-12.4638	1.17642e-35	5.13324e-32	31.2896
chr9	114988741	114990367	Interval_124746	1	TNFSF8	0.107614	0.161958	0.723494	-0.437717	-1.70822	1.15287	fMLP	vehicle_vs_fMLP	61.6524	-1.92501	0.152773	-12.6005	2.09856e-36	5.94235e-33	32.226
chr9	114988741	114990367	Interval_124746	1	TNFSF8	0.107614	0.161958	0.723494	-0.437717	-1.70822	1.15287	TNFa	vehicle_vs_TNFa	58.8756	-1.86847	0.133255	-14.0218	1.1462e-44	1.25269e-42	41.9022
chr9	114988741	114990367	Interval_124746	1	TNFSF8	0.107614	0.161958	0.723494	-0.437717	-1.70822	1.15287	GMCSF	vehicle_vs_GMCSF	50.5206	-1.42807	0.14092	-10.1339	3.90853e-24	1.28016e-22	21.8927
chr9	114988741	114990367	Interval_124746	1	TNFSF8	0.107614	0.161958	0.723494	-0.437717	-1.70822	1.15287	combo	vehicle_vs_combo	78.1407	-2.02542	0.133638	-15.156	6.91866e-52	5.00005e-50	49.301
chr8	125644195	125645121	Interval_119978	1	LINC02964	1.30941	1.09879	-0.830863	-0.830863	-0.830863	0.0843946	C5A	vehicle_vs_C5A	61.7519	-1.4891	0.12013	-12.3957	2.75666e-35	1.05249e-31	30.9778
chr8	125644195	125645121	Interval_119978	1	LINC02964	1.30941	1.09879	-0.830863	-0.830863	-0.830863	0.0843946	fMLP	vehicle_vs_fMLP	53.8216	-1.41802	0.121179	-11.7019	1.24668e-31	1.17671e-28	27.9293
chr8	125644195	125645121	Interval_119978	1	LINC02964	1.30941	1.09879	-0.830863	-0.830863	-0.830863	0.0843946	combo	vehicle_vs_combo	57.7721	-1.03258	0.132764	-7.77751	7.39671e-15	5.65936e-14	13.2472
chr5	10635037	10635841	Interval_91581	1	ANKRD33B	-0.173073	0.618357	0.305644	-0.088226	-1.79198	1.12928	C5A	vehicle_vs_C5A	89.2115	-2.15451	0.177159	-12.1615	4.98436e-34	1.26868e-30	29.8966
chr5	10635037	10635841	Interval_91581	1	ANKRD33B	-0.173073	0.618357	0.305644	-0.088226	-1.79198	1.12928	fMLP	vehicle_vs_fMLP	81.2953	-2.1876	0.148634	-14.7181	4.93678e-49	3.07542e-45	44.5121
chr5	10635037	10635841	Interval_91581	1	ANKRD33B	-0.173073	0.618357	0.305644	-0.088226	-1.79198	1.12928	TNFa	vehicle_vs_TNFa	74.1466	-2.02164	0.149995	-13.4781	2.10513e-41	1.83158e-39	38.7372
chr5	10635037	10635841	Interval_91581	1	ANKRD33B	-0.173073	0.618357	0.305644	-0.088226	-1.79198	1.12928	GMCSF	vehicle_vs_GMCSF	75.8627	-1.91022	0.157042	-12.1638	4.84739e-34	3.43933e-32	31.4635
chr5	10635037	10635841	Interval_91581	1	ANKRD33B	-0.173073	0.618357	0.305644	-0.088226	-1.79198	1.12928	combo	vehicle_vs_combo	93.8454	-2.01218	0.126879	-15.859	1.21758e-56	1.12872e-54	53.9474
chr12	108690904	108692189	Interval_29746	1	RNU7-169P	1.57887	0.951859	-0.632682	-0.632682	-0.632682	-0.632682	C5A	vehicle_vs_C5A	72.3509	-1.36729	0.115661	-11.8215	3.02272e-32	6.0177e-29	28.2206
chr12	108690904	108692189	Interval_29746	1	RNU7-169P	1.57887	0.951859	-0.632682	-0.632682	-0.632682	-0.632682	fMLP	vehicle_vs_fMLP	59.8279	-1.19972	0.12017	-9.98346	1.8007e-23	6.03101e-21	20.2196
chr6	14743321	14744432	Interval_100374	1	LOC102724463	1.00286	0.658908	-0.528599	-0.171163	-1.66182	0.699812	C5A	vehicle_vs_C5A	126.154	-1.92671	0.163033	-11.818	3.15228e-32	6.0177e-29	28.2206
chr6	14743321	14744432	Interval_100374	1	LOC102724463	1.00286	0.658908	-0.528599	-0.171163	-1.66182	0.699812	fMLP	vehicle_vs_fMLP	106.905	-1.82964	0.166724	-10.9741	5.09155e-28	2.64319e-25	24.5779
chr6	14743321	14744432	Interval_100374	1	LOC102724463	1.00286	0.658908	-0.528599	-0.171163	-1.66182	0.699812	TNFa	vehicle_vs_TNFa	73.5172	-1.10492	0.148198	-7.4557	8.93944e-14	9.96584e-13	12.0015
chr6	14743321	14744432	Interval_100374	1	LOC102724463	1.00286	0.658908	-0.528599	-0.171163	-1.66182	0.699812	GMCSF	vehicle_vs_GMCSF	91.8692	-1.3607	0.158375	-8.59164	8.57337e-18	1.63329e-16	15.7869
chr6	14743321	14744432	Interval_100374	1	LOC102724463	1.00286	0.658908	-0.528599	-0.171163	-1.66182	0.699812	combo	vehicle_vs_combo	131.981	-1.87803	0.174598	-10.7563	5.53329e-27	9.74836e-26	25.0111
chr1	209633159	209634433	Interval_10218	1	MIR4260	0.538368	0.579918	0.275741	0.152192	-2.01393	0.467709	C5A	vehicle_vs_C5A	46.8999	-2.29266	0.194524	-11.786	4.61052e-32	8.28375e-29	28.0818
chr1	209633159	209634433	Interval_10218	1	MIR4260	0.538368	0.579918	0.275741	0.152192	-2.01393	0.467709	fMLP	vehicle_vs_fMLP	40.75	-2.20824	0.186734	-11.8256	2.87739e-32	2.89113e-29	28.5389
chr1	209633159	209634433	Interval_10218	1	MIR4260	0.538368	0.579918	0.275741	0.152192	-2.01393	0.467709	TNFa	vehicle_vs_TNFa	31.0908	-1.79679	0.165622	-10.8488	2.02108e-27	6.42372e-26	25.1922
chr1	209633159	209634433	Interval_10218	1	MIR4260	0.538368	0.579918	0.275741	0.152192	-2.01393	0.467709	GMCSF	vehicle_vs_GMCSF	34.1857	-1.79157	0.169418	-10.5749	3.89668e-26	1.46942e-24	23.8329
chr1	209633159	209634433	Interval_10218	1	MIR4260	0.538368	0.579918	0.275741	0.152192	-2.01393	0.467709	combo	vehicle_vs_combo	54.5784	-2.23307	0.198568	-11.2459	2.42619e-29	4.96197e-28	27.3043
chr17	1463150	1463745	Interval_46489	1	CRK	0.573588	0.325886	-1.15971	1.36831	-1.15971	0.0516414	C5A	vehicle_vs_C5A	70.4853	-1.82852	0.156781	-11.6629	1.97283e-31	3.34767e-28	27.4753
chr17	1463150	1463745	Interval_46489	1	CRK	0.573588	0.325886	-1.15971	1.36831	-1.15971	0.0516414	fMLP	vehicle_vs_fMLP	60.0144	-1.69011	0.157254	-10.7477	6.07887e-27	2.82604e-24	23.5488
chr17	1463150	1463745	Interval_46489	1	CRK	0.573588	0.325886	-1.15971	1.36831	-1.15971	0.0516414	GMCSF	vehicle_vs_GMCSF	66.2618	-1.74502	0.127002	-13.7401	5.83876e-43	8.45886e-41	40.0727
chr17	1463150	1463745	Interval_46489	1	CRK	0.573588	0.325886	-1.15971	1.36831	-1.15971	0.0516414	combo	vehicle_vs_combo	67.4935	-1.7147	0.182346	-9.40356	5.2749e-21	6.28548e-20	19.2017
chr10	17029183	17030210	Interval_13107	1	CUBN	1.2548	0.815046	-0.892752	0.608409	-0.892752	-0.892752	C5A	vehicle_vs_C5A	71.6692	-1.21964	0.107431	-11.3529	7.17827e-30	8.43281e-27	26.074
chr10	17029183	17030210	Interval_13107	1	CUBN	1.2548	0.815046	-0.892752	0.608409	-0.892752	-0.892752	fMLP	vehicle_vs_fMLP	65.4938	-1.20593	0.119303	-10.1081	5.08419e-24	1.84142e-21	20.7348
chr10	17029183	17030210	Interval_13107	1	CUBN	1.2548	0.815046	-0.892752	0.608409	-0.892752	-0.892752	GMCSF	vehicle_vs_GMCSF	68.6244	-1.05338	0.114048	-9.23625	2.55282e-20	5.94284e-19	18.226
chr2	25960759	25961703	Interval_58623	1	KIF3C	0.832876	1.65937	-0.623061	-0.623061	-0.623061	-0.623061	C5A	vehicle_vs_C5A	51.2911	-2.14416	0.189046	-11.342	8.12654e-30	9.19323e-27	26.0365
chr2	25960759	25961703	Interval_58623	1	KIF3C	0.832876	1.65937	-0.623061	-0.623061	-0.623061	-0.623061	fMLP	vehicle_vs_fMLP	44.2983	-2.09462	0.148364	-14.1181	2.9378e-45	1.52511e-41	40.8167
chr20	44495004	44496446	Interval_70760	1	TTPAL	0.275937	0.894503	-0.853951	-0.853951	-0.853951	1.39141	C5A	vehicle_vs_C5A	113.772	-1.89728	0.168181	-11.2812	1.62563e-29	1.71218e-26	25.7665
chr20	44495004	44496446	Interval_70760	1	TTPAL	0.275937	0.894503	-0.853951	-0.853951	-0.853951	1.39141	fMLP	vehicle_vs_fMLP	94.7617	-1.77612	0.127293	-13.9531	3.01431e-44	1.34128e-40	39.8725
chr20	44495004	44496446	Interval_70760	1	TTPAL	0.275937	0.894503	-0.853951	-0.853951	-0.853951	1.39141	combo	vehicle_vs_combo	143.872	-2.14112	0.138595	-15.4488	7.68327e-54	6.24852e-52	51.2042
chr18	2627401	2628444	Interval_51341	1	RNU6-340P	0.403881	0.410589	-1.26008	0.715071	-1.26008	0.990628	C5A	vehicle_vs_C5A	121.913	-1.47302	0.131373	-11.2125	3.54153e-29	3.60575e-26	25.443
chr18	2627401	2628444	Interval_51341	1	RNU6-340P	0.403881	0.410589	-1.26008	0.715071	-1.26008	0.990628	fMLP	vehicle_vs_fMLP	106.171	-1.40046	0.125174	-11.1881	4.66193e-29	2.84725e-26	25.5456
chr18	2627401	2628444	Interval_51341	1	RNU6-340P	0.403881	0.410589	-1.26008	0.715071	-1.26008	0.990628	GMCSF	vehicle_vs_GMCSF	110.741	-1.30024	0.109131	-11.9144	9.95711e-33	6.29096e-31	30.2013
chr18	2627401	2628444	Interval_51341	1	RNU6-340P	0.403881	0.410589	-1.26008	0.715071	-1.26008	0.990628	combo	vehicle_vs_combo	147.418	-1.58958	0.125732	-12.6427	1.22817e-36	3.84858e-35	34.4147
chr1	26278795	26279295	Interval_1357	1	SH3BGRL3	0.843596	1.08785	-0.530934	-1.06812	-1.06812	0.73572	C5A	vehicle_vs_C5A	38.399	-1.88208	0.168009	-11.2022	3.97712e-29	3.91862e-26	25.4069
chr1	26278795	26279295	Interval_1357	1	SH3BGRL3	0.843596	1.08785	-0.530934	-1.06812	-1.06812	0.73572	fMLP	vehicle_vs_fMLP	36.2374	-1.93582	0.163354	-11.8504	2.14103e-32	2.22296e-29	28.6531
chr1	26278795	26279295	Interval_1357	1	SH3BGRL3	0.843596	1.08785	-0.530934	-1.06812	-1.06812	0.73572	TNFa	vehicle_vs_TNFa	21.7866	-1.02836	0.179625	-5.72501	1.03429e-08	7.25749e-08	7.13921
chr1	26278795	26279295	Interval_1357	1	SH3BGRL3	0.843596	1.08785	-0.530934	-1.06812	-1.06812	0.73572	combo	vehicle_vs_combo	39.4173	-1.84275	0.175035	-10.5279	6.4235e-26	1.06369e-24	23.9732
chr15	55279525	55280945	Interval_40251	1	RAB27A	0.706639	1.73501	-0.610412	-0.610412	-0.610412	-0.610412	C5A	vehicle_vs_C5A	140.378	-1.27584	0.114474	-11.1452	7.55939e-29	6.99679e-26	25.1551
chr15	55279525	55280945	Interval_40251	1	RAB27A	0.706639	1.73501	-0.610412	-0.610412	-0.610412	-0.610412	fMLP	vehicle_vs_fMLP	132.747	-1.3559	0.0917558	-14.7773	2.05168e-49	1.59764e-45	44.7965
chr1	15416867	15417938	Interval_683	1	EFHD2-AS1	0.628268	0.88777	0.658719	0.00993777	-1.79828	-0.386414	C5A	vehicle_vs_C5A	82.6886	-1.2681	0.113815	-11.1418	7.85323e-29	7.05497e-26	25.1515
chr1	15416867	15417938	Interval_683	1	EFHD2-AS1	0.628268	0.88777	0.658719	0.00993777	-1.79828	-0.386414	fMLP	vehicle_vs_fMLP	74.3075	-1.27195	0.108903	-11.6797	1.61943e-31	1.4412e-28	27.8413
chr1	15416867	15417938	Interval_683	1	EFHD2-AS1	0.628268	0.88777	0.658719	0.00993777	-1.79828	-0.386414	TNFa	vehicle_vs_TNFa	69.8204	-1.13274	0.103842	-10.9083	1.05235e-27	3.4109e-26	25.4671
chr1	15416867	15417938	Interval_683	1	EFHD2-AS1	0.628268	0.88777	0.658719	0.00993777	-1.79828	-0.386414	GMCSF	vehicle_vs_GMCSF	72.3378	-1.01739	0.108601	-9.36812	7.38392e-21	1.80955e-19	18.7424
chr1	15416867	15417938	Interval_683	1	EFHD2-AS1	0.628268	0.88777	0.658719	0.00993777	-1.79828	-0.386414	combo	vehicle_vs_combo	80.8312	-1.04127	0.127208	-8.18554	2.71094e-16	2.32171e-15	14.6342
chr6	43798587	43799387	Interval_102352	1	LOC105375070	0.356209	0.921563	-1.23681	0.244799	-1.23681	0.951053	C5A	vehicle_vs_C5A	37.8768	-2.13302	0.19292	-11.0565	2.03909e-28	1.77948e-25	24.7497
chr6	43798587	43799387	Interval_102352	1	LOC105375070	0.356209	0.921563	-1.23681	0.244799	-1.23681	0.951053	fMLP	vehicle_vs_fMLP	33.6057	-2.12196	0.165222	-12.8431	9.40461e-38	2.92935e-34	33.5332
chr6	43798587	43799387	Interval_102352	1	LOC105375070	0.356209	0.921563	-1.23681	0.244799	-1.23681	0.951053	GMCSF	vehicle_vs_GMCSF	30.1505	-1.77494	0.17077	-10.3938	2.64709e-25	9.57625e-24	23.0188
chr6	43798587	43799387	Interval_102352	1	LOC105375070	0.356209	0.921563	-1.23681	0.244799	-1.23681	0.951053	combo	vehicle_vs_combo	54.5045	-2.54041	0.202204	-12.5636	3.34667e-36	1.01998e-34	33.9914
chr20	48721995	48722695	Interval_71010	1	PREX1	1.19982	1.26394	-0.808583	-0.808583	-0.808583	-0.0380189	C5A	vehicle_vs_C5A	85.3593	-1.39468	0.127111	-10.9722	5.20016e-28	4.2928e-25	24.3673
chr20	48721995	48722695	Interval_71010	1	PREX1	1.19982	1.26394	-0.808583	-0.808583	-0.808583	-0.0380189	fMLP	vehicle_vs_fMLP	73.7021	-1.33174	0.119984	-11.0993	1.2639e-28	7.15784e-26	25.1452
chr20	48721995	48722695	Interval_71010	1	PREX1	1.19982	1.26394	-0.808583	-0.808583	-0.808583	-0.0380189	combo	vehicle_vs_combo	76.9461	-1.06768	0.164229	-6.50115	7.97075e-11	4.47742e-10	9.34897
chr1	37825262	37826147	Interval_2052	1	RPS2P13	0.482128	0.950743	0.308195	-0.501459	-1.79217	0.552562	C5A	vehicle_vs_C5A	47.9153	-1.55385	0.142704	-10.8886	1.30621e-27	9.94236e-25	24.0025
chr1	37825262	37826147	Interval_2052	1	RPS2P13	0.482128	0.950743	0.308195	-0.501459	-1.79217	0.552562	fMLP	vehicle_vs_fMLP	45.0531	-1.64092	0.137671	-11.9192	9.40506e-33	1.12673e-29	28.9482
chr1	37825262	37826147	Interval_2052	1	RPS2P13	0.482128	0.950743	0.308195	-0.501459	-1.79217	0.552562	TNFa	vehicle_vs_TNFa	40.8078	-1.43082	0.140708	-10.1687	2.73513e-24	6.81005e-23	22.1668
chr1	37825262	37826147	Interval_2052	1	RPS2P13	0.482128	0.950743	0.308195	-0.501459	-1.79217	0.552562	GMCSF	vehicle_vs_GMCSF	42.6309	-1.31312	0.164747	-7.9705	1.5803e-15	2.38831e-14	13.6219
chr1	37825262	37826147	Interval_2052	1	RPS2P13	0.482128	0.950743	0.308195	-0.501459	-1.79217	0.552562	combo	vehicle_vs_combo	54.6294	-1.59029	0.148647	-10.6985	1.03462e-26	1.79533e-25	24.7459
chr1	26275620	26276577	Interval_1356	1	SH3BGRL3	0.508018	0.907748	-0.887547	-0.887547	-0.887547	1.24687	C5A	vehicle_vs_C5A	98.1899	-1.7138	0.157516	-10.8802	1.43327e-27	1.04233e-24	23.982
chr1	26275620	26276577	Interval_1356	1	SH3BGRL3	0.508018	0.907748	-0.887547	-0.887547	-0.887547	1.24687	fMLP	vehicle_vs_fMLP	94.9769	-1.85645	0.150736	-12.3159	7.4375e-35	1.40884e-31	30.8511
chr1	26275620	26276577	Interval_1356	1	SH3BGRL3	0.508018	0.907748	-0.887547	-0.887547	-0.887547	1.24687	combo	vehicle_vs_combo	97.3433	-1.48388	0.113644	-13.0573	5.77727e-39	2.09488e-37	36.6788
chr7	141950677	141951335	Interval_114088	1	CLEC5A	1.0324	1.45132	-0.433074	-0.882943	-0.882943	-0.28476	C5A	vehicle_vs_C5A	30.2216	-2.2646	0.209351	-10.8173	2.85199e-27	1.9798e-24	23.7034
chr7	141950677	141951335	Interval_114088	1	CLEC5A	1.0324	1.45132	-0.433074	-0.882943	-0.882943	-0.28476	fMLP	vehicle_vs_fMLP	28.4068	-2.32206	0.195058	-11.9044	1.12239e-32	1.29483e-29	28.8878
chr7	141950677	141951335	Interval_114088	1	CLEC5A	1.0324	1.45132	-0.433074	-0.882943	-0.882943	-0.28476	TNFa	vehicle_vs_TNFa	14.7051	-1.11917	0.222014	-5.041	4.63112e-07	2.7079e-06	5.56737
chr7	141950677	141951335	Interval_114088	1	CLEC5A	1.0324	1.45132	-0.433074	-0.882943	-0.882943	-0.28476	combo	vehicle_vs_combo	24.0527	-1.44521	0.250869	-5.76082	8.37059e-09	3.9552e-08	7.40283
chr21	38244263	38245507	Interval_73071	1	SPATA20P1	0.31742	0.857485	-1.21737	0.179133	-1.21737	1.0807	C5A	vehicle_vs_C5A	66.0958	-1.68836	0.156973	-10.7557	5.5683e-27	3.77952e-24	23.4226
chr21	38244263	38245507	Interval_73071	1	SPATA20P1	0.31742	0.857485	-1.21737	0.179133	-1.21737	1.0807	fMLP	vehicle_vs_fMLP	58.2487	-1.65554	0.132584	-12.4867	8.82547e-36	2.16495e-32	31.6646
chr21	38244263	38245507	Interval_73071	1	SPATA20P1	0.31742	0.857485	-1.21737	0.179133	-1.21737	1.0807	GMCSF	vehicle_vs_GMCSF	53.7624	-1.32781	0.132804	-9.99828	1.55059e-23	4.87364e-22	21.3121
chr21	38244263	38245507	Interval_73071	1	SPATA20P1	0.31742	0.857485	-1.21737	0.179133	-1.21737	1.0807	combo	vehicle_vs_combo	85.3886	-1.84197	0.144302	-12.7647	2.58168e-37	8.49145e-36	35.071
chr14	20469119	20470762	Interval_34665	1	PNP	0.511653	0.923494	-0.88876	-0.88876	-0.88876	1.23113	C5A	vehicle_vs_C5A	77.9319	-1.36158	0.129142	-10.5433	5.4545e-26	3.14344e-23	22.5026
chr14	20469119	20470762	Interval_34665	1	PNP	0.511653	0.923494	-0.88876	-0.88876	-0.88876	1.23113	fMLP	vehicle_vs_fMLP	67.3663	-1.28073	0.107125	-11.9554	6.08453e-33	7.58083e-30	29.1203
chr14	20469119	20470762	Interval_34665	1	PNP	0.511653	0.923494	-0.88876	-0.88876	-0.88876	1.23113	combo	vehicle_vs_combo	89.5875	-1.35842	0.108006	-12.5773	2.81479e-36	8.63794e-35	34.0636
chr7	141944791	141946145	Interval_114087	1	CLEC5A	0.295682	0.940903	0.055711	0.347384	-1.95104	0.311359	C5A	vehicle_vs_C5A	163.493	-1.92223	0.185657	-10.3537	4.02783e-25	1.95279e-22	21.7093
chr7	141944791	141946145	Interval_114087	1	CLEC5A	0.295682	0.940903	0.055711	0.347384	-1.95104	0.311359	fMLP	vehicle_vs_fMLP	143.378	-1.87515	0.160169	-11.7073	1.169e-31	1.13787e-28	27.9439
chr7	141944791	141946145	Interval_114087	1	CLEC5A	0.295682	0.940903	0.055711	0.347384	-1.95104	0.311359	TNFa	vehicle_vs_TNFa	107.312	-1.31269	0.138106	-9.50497	2.001e-21	4.06835e-20	19.3906
chr7	141944791	141946145	Interval_114087	1	CLEC5A	0.295682	0.940903	0.055711	0.347384	-1.95104	0.311359	GMCSF	vehicle_vs_GMCSF	125.336	-1.43752	0.14084	-10.2068	1.84952e-24	6.18121e-23	22.2089
chr7	141944791	141946145	Interval_114087	1	CLEC5A	0.295682	0.940903	0.055711	0.347384	-1.95104	0.311359	combo	vehicle_vs_combo	192.972	-1.92984	0.192115	-10.0452	9.64275e-24	1.37776e-22	21.8608
chr1	209667321	209668275	Interval_10225	1	HSD11B1-AS1	0.0315313	-0.234279	1.02772	-0.220213	-1.65452	1.04975	C5A	vehicle_vs_C5A	63.3552	-1.96803	0.190308	-10.3413	4.58396e-25	2.16625e-22	21.6643
chr1	209667321	209668275	Interval_10225	1	HSD11B1-AS1	0.0315313	-0.234279	1.02772	-0.220213	-1.65452	1.04975	fMLP	vehicle_vs_fMLP	54.1175	-1.83698	0.193642	-9.48649	2.38939e-21	5.63824e-19	18.2489
chr1	209667321	209668275	Interval_10225	1	HSD11B1-AS1	0.0315313	-0.234279	1.02772	-0.220213	-1.65452	1.04975	TNFa	vehicle_vs_TNFa	60.0616	-2.05945	0.162085	-12.706	5.47535e-37	3.43151e-35	34.4645
chr1	209667321	209668275	Interval_10225	1	HSD11B1-AS1	0.0315313	-0.234279	1.02772	-0.220213	-1.65452	1.04975	GMCSF	vehicle_vs_GMCSF	62.6483	-1.93982	0.208851	-9.28806	1.5712e-20	3.71884e-19	18.4296
chr1	209667321	209668275	Interval_10225	1	HSD11B1-AS1	0.0315313	-0.234279	1.02772	-0.220213	-1.65452	1.04975	combo	vehicle_vs_combo	86.7997	-2.22132	0.174845	-12.7045	5.58581e-37	1.78815e-35	34.7476
chr12	124456776	124458195	Interval_30585	1	LOC124903044	-0.185459	-0.358681	0.112129	0.0656256	-1.35839	1.72478	C5A	vehicle_vs_C5A	50.517	-1.91926	0.185619	-10.3397	4.65804e-25	2.16625e-22	21.6643
chr12	124456776	124458195	Interval_30585	1	LOC124903044	-0.185459	-0.358681	0.112129	0.0656256	-1.35839	1.72478	fMLP	vehicle_vs_fMLP	46.0771	-1.88414	0.197401	-9.5447	1.36501e-21	3.42881e-19	18.4649
chr12	124456776	124458195	Interval_30585	1	LOC124903044	-0.185459	-0.358681	0.112129	0.0656256	-1.35839	1.72478	TNFa	vehicle_vs_TNFa	54.7972	-2.22392	0.197386	-11.2668	1.91325e-29	6.90544e-28	27.1608
chr12	124456776	124458195	Interval_30585	1	LOC124903044	-0.185459	-0.358681	0.112129	0.0656256	-1.35839	1.72478	GMCSF	vehicle_vs_GMCSF	54.5504	-2.06894	0.186175	-11.1129	1.08621e-28	4.99015e-27	26.3019
chr12	124456776	124458195	Interval_30585	1	LOC124903044	-0.185459	-0.358681	0.112129	0.0656256	-1.35839	1.72478	combo	vehicle_vs_combo	82.5237	-2.61226	0.160298	-16.2963	1.04885e-59	1.13044e-57	56.9468
chr8	130278510	130280046	Interval_120280	1	ASAP1-IT1	0.952972	1.57807	-0.63276	-0.63276	-0.63276	-0.63276	C5A	vehicle_vs_C5A	83.2101	-1.43283	0.138581	-10.3393	4.68086e-25	2.16625e-22	21.6643
chr8	130278510	130280046	Interval_120280	1	ASAP1-IT1	0.952972	1.57807	-0.63276	-0.63276	-0.63276	-0.63276	fMLP	vehicle_vs_fMLP	75.9523	-1.45681	0.11953	-12.1878	3.60971e-34	6.2464e-31	30.2044
chr8	38405111	38405772	Interval_116256	1	LOC102723716	0.807339	1.50147	-0.82905	-0.82905	-0.82905	0.178337	C5A	vehicle_vs_C5A	55.0317	-2.04997	0.201555	-10.1708	2.67676e-24	1.13554e-21	20.9448
chr8	38405111	38405772	Interval_116256	1	LOC102723716	0.807339	1.50147	-0.82905	-0.82905	-0.82905	0.178337	fMLP	vehicle_vs_fMLP	51.0717	-2.08417	0.172123	-12.1086	9.51232e-34	1.48145e-30	29.8293
chr8	38405111	38405772	Interval_116256	1	LOC102723716	0.807339	1.50147	-0.82905	-0.82905	-0.82905	0.178337	combo	vehicle_vs_combo	43.1485	-1.17753	0.15352	-7.67023	1.71687e-14	1.27661e-13	12.8939
chr2	233247487	233248277	Interval_68341	1	ATG16L1	0.359073	0.729159	-0.950673	-0.642552	-0.950673	1.45567	C5A	vehicle_vs_C5A	30.1567	-2.35918	0.23531	-10.0258	1.17389e-23	4.65653e-21	20.3319
chr2	233247487	233248277	Interval_68341	1	ATG16L1	0.359073	0.729159	-0.950673	-0.642552	-0.950673	1.45567	fMLP	vehicle_vs_fMLP	26.4815	-2.36813	0.209507	-11.3033	1.26379e-29	8.37546e-27	26.077
chr2	233247487	233248277	Interval_68341	1	ATG16L1	0.359073	0.729159	-0.950673	-0.642552	-0.950673	1.45567	GMCSF	vehicle_vs_GMCSF	14.0259	-1.01968	0.218356	-4.66982	3.01459e-06	1.64763e-05	4.78314
chr2	233247487	233248277	Interval_68341	1	ATG16L1	0.359073	0.729159	-0.950673	-0.642552	-0.950673	1.45567	combo	vehicle_vs_combo	39.7654	-2.65363	0.201377	-13.1774	1.18378e-39	4.41587e-38	37.355
chr15	43249406	43250256	Interval_39695	1	TGM5	1.39071	1.18586	-0.644141	-0.644141	-0.644141	-0.644141	C5A	vehicle_vs_C5A	43.6739	-1.87126	0.187276	-9.99199	1.65235e-23	6.38853e-21	20.1946
chr15	43249406	43250256	Interval_39695	1	TGM5	1.39071	1.18586	-0.644141	-0.644141	-0.644141	-0.644141	fMLP	vehicle_vs_fMLP	34.6659	-1.63435	0.17272	-9.46241	3.00937e-21	6.89235e-19	18.1616
chr15	70463008	70463623	Interval_41290	1	LOC124903519	1.12062	0.857907	-1.07057	0.674084	-1.07057	-0.511475	C5A	vehicle_vs_C5A	26.3482	-2.2493	0.22528	-9.98445	1.78294e-23	6.72324e-21	20.1724
chr15	70463008	70463623	Interval_41290	1	LOC124903519	1.12062	0.857907	-1.07057	0.674084	-1.07057	-0.511475	fMLP	vehicle_vs_fMLP	20.3688	-1.97499	0.211121	-9.35482	8.37435e-21	1.76246e-18	17.7539
chr15	70463008	70463623	Interval_41290	1	LOC124903519	1.12062	0.857907	-1.07057	0.674084	-1.07057	-0.511475	GMCSF	vehicle_vs_GMCSF	19.6042	-1.80162	0.207893	-8.6661	4.47176e-18	8.67828e-17	16.0616
chr15	70463008	70463623	Interval_41290	1	LOC124903519	1.12062	0.857907	-1.07057	0.674084	-1.07057	-0.511475	combo	vehicle_vs_combo	16.9058	-1.09283	0.229605	-4.75961	1.93964e-06	7.12704e-06	5.14709
chr9	33759507	33760339	Interval_121998	1	PRSS3	1.34449	1.23597	-0.645117	-0.645117	-0.645117	-0.645117	C5A	vehicle_vs_C5A	67.9198	-1.18124	0.118303	-9.98481	1.7764e-23	6.72324e-21	20.1724
chr9	33759507	33760339	Interval_121998	1	PRSS3	1.34449	1.23597	-0.645117	-0.645117	-0.645117	-0.645117	fMLP	vehicle_vs_fMLP	60.7886	-1.13851	0.117395	-9.69807	3.07258e-22	8.46946e-20	19.0721
chr19	7491880	7493034	Interval_54509	1	PEX11G	0.292422	0.373313	-1.18189	1.3685	-1.18189	0.329549	C5A	vehicle_vs_C5A	102.598	-1.30229	0.130889	-9.9496	2.53193e-23	9.31752e-21	20.0307
chr19	7491880	7493034	Interval_54509	1	PEX11G	0.292422	0.373313	-1.18189	1.3685	-1.18189	0.329549	fMLP	vehicle_vs_fMLP	83.2178	-1.11138	0.108943	-10.2015	1.95281e-24	7.41783e-22	21.1297
chr19	7491880	7493034	Interval_54509	1	PEX11G	0.292422	0.373313	-1.18189	1.3685	-1.18189	0.329549	GMCSF	vehicle_vs_GMCSF	109.499	-1.47162	0.115236	-12.7705	2.39625e-37	2.23468e-35	34.6508
chr19	7491880	7493034	Interval_54509	1	PEX11G	0.292422	0.373313	-1.18189	1.3685	-1.18189	0.329549	combo	vehicle_vs_combo	116.677	-1.56801	0.161153	-9.72998	2.24635e-22	2.91661e-21	20.5351
chr17	30344574	30346454	Interval_47849	1	TMIGD1	1.36541	1.21361	-0.644753	-0.644753	-0.644753	-0.644753	C5A	vehicle_vs_C5A	74.2525	-1.23615	0.125287	-9.86655	5.81317e-23	2.08891e-20	19.6801
chr17	30344574	30346454	Interval_47849	1	TMIGD1	1.36541	1.21361	-0.644753	-0.644753	-0.644753	-0.644753	fMLP	vehicle_vs_fMLP	65.9894	-1.18624	0.125251	-9.47094	2.77336e-21	6.39885e-19	18.1939
chr19	51651148	51651970	Interval_57198	1	RPL7P51	1.30637	1.2755	-0.645466	-0.645466	-0.645466	-0.645466	C5A	vehicle_vs_C5A	66.7515	-1.18562	0.120218	-9.86229	6.06491e-23	2.15403e-20	19.6667
chr19	51651148	51651970	Interval_57198	1	RPL7P51	1.30637	1.2755	-0.645466	-0.645466	-0.645466	-0.645466	fMLP	vehicle_vs_fMLP	58.8311	-1.12408	0.115065	-9.76907	1.52847e-22	4.40822e-20	19.3557
chr3	188438704	188439992	Interval_83772	1	LPP-AS1	-0.415495	-0.443231	0.799543	1.40546	-1.41815	0.0718767	C5A	vehicle_vs_C5A	80.407	-1.15131	0.117231	-9.82087	9.15506e-23	3.07288e-20	19.5125
chr3	188438704	188439992	Interval_83772	1	LPP-AS1	-0.415495	-0.443231	0.799543	1.40546	-1.41815	0.0718767	fMLP	vehicle_vs_fMLP	74.3232	-1.17661	0.121663	-9.67111	4.00006e-22	1.0649e-19	18.9727
chr3	188438704	188439992	Interval_83772	1	LPP-AS1	-0.415495	-0.443231	0.799543	1.40546	-1.41815	0.0718767	TNFa	vehicle_vs_TNFa	86.0608	-1.47662	0.103744	-14.2333	5.69025e-46	6.95059e-44	43.158
chr3	188438704	188439992	Interval_83772	1	LPP-AS1	-0.415495	-0.443231	0.799543	1.40546	-1.41815	0.0718767	GMCSF	vehicle_vs_GMCSF	99.5267	-1.59006	0.0987293	-16.1052	2.34372e-58	1.12311e-55	54.9496
chr3	188438704	188439992	Interval_83772	1	LPP-AS1	-0.415495	-0.443231	0.799543	1.40546	-1.41815	0.0718767	combo	vehicle_vs_combo	99.4507	-1.29461	0.111658	-11.5944	4.39907e-31	1.00678e-29	28.9971
chr16	84602982	84603494	Interval_45971	1	COTL1	0.834466	1.44115	-0.847614	-0.847614	-0.847614	0.267231	C5A	vehicle_vs_C5A	49.5969	-1.75709	0.179837	-9.77045	1.50784e-22	4.94547e-20	19.3058
chr16	84602982	84603494	Interval_45971	1	COTL1	0.834466	1.44115	-0.847614	-0.847614	-0.847614	0.267231	fMLP	vehicle_vs_fMLP	44.9176	-1.78726	0.157498	-11.3478	7.60585e-30	5.38425e-27	26.2689
chr16	84602982	84603494	Interval_45971	1	COTL1	0.834466	1.44115	-0.847614	-0.847614	-0.847614	0.267231	combo	vehicle_vs_combo	42.2529	-1.29597	0.169624	-7.64023	2.16832e-14	1.60158e-13	12.7955
chr2	60515514	60516861	Interval_60403	1	BCL11A	0.264353	0.458158	-0.277774	1.35308	-1.67226	-0.12556	C5A	vehicle_vs_C5A	89.7132	-1.34983	0.13928	-9.69145	3.27829e-22	1.04304e-19	18.9817
chr2	60515514	60516861	Interval_60403	1	BCL11A	0.264353	0.458158	-0.277774	1.35308	-1.67226	-0.12556	fMLP	vehicle_vs_fMLP	79.8925	-1.34931	0.133008	-10.1446	3.50249e-24	1.3144e-21	20.8813
chr2	60515514	60516861	Interval_60403	1	BCL11A	0.264353	0.458158	-0.277774	1.35308	-1.67226	-0.12556	TNFa	vehicle_vs_TNFa	69.0498	-1.0492	0.131744	-7.96394	1.66649e-15	2.14762e-14	13.668
chr2	60515514	60516861	Interval_60403	1	BCL11A	0.264353	0.458158	-0.277774	1.35308	-1.67226	-0.12556	GMCSF	vehicle_vs_GMCSF	97.0465	-1.52283	0.128994	-11.8055	3.65567e-32	2.22396e-30	29.6529
chr2	60515514	60516861	Interval_60403	1	BCL11A	0.264353	0.458158	-0.277774	1.35308	-1.67226	-0.12556	combo	vehicle_vs_combo	92.4547	-1.11049	0.133241	-8.33446	7.78555e-17	6.91881e-16	15.16
chr13	28573755	28575283	Interval_31279	1	LOC105370135	0.00595926	0.578408	-0.852487	0.975992	-1.52346	0.815588	C5A	vehicle_vs_C5A	48.8836	-2.11075	0.219247	-9.62727	6.13355e-22	1.81886e-19	18.7402
chr13	28573755	28575283	Interval_31279	1	LOC105370135	0.00595926	0.578408	-0.852487	0.975992	-1.52346	0.815588	fMLP	vehicle_vs_fMLP	41.6909	-2.02915	0.180651	-11.2325	2.82516e-29	1.75996e-26	25.7545
chr13	28573755	28575283	Interval_31279	1	LOC105370135	0.00595926	0.578408	-0.852487	0.975992	-1.52346	0.815588	TNFa	vehicle_vs_TNFa	26.4401	-1.12231	0.182432	-6.15192	7.65487e-10	6.00438e-09	8.22153
chr13	28573755	28575283	Interval_31279	1	LOC105370135	0.00595926	0.578408	-0.852487	0.975992	-1.52346	0.815588	GMCSF	vehicle_vs_GMCSF	46.7142	-2.05019	0.170857	-11.9995	3.57633e-33	2.36508e-31	30.6262
chr13	28573755	28575283	Interval_31279	1	LOC105370135	0.00595926	0.578408	-0.852487	0.975992	-1.52346	0.815588	combo	vehicle_vs_combo	69.2774	-2.43058	0.210875	-11.5262	9.73332e-31	2.18425e-29	28.6607
chr4	102389736	102391222	Interval_88095	1	RN7SL728P	0.644671	1.20071	-0.898317	-0.898317	-0.898317	0.84957	C5A	vehicle_vs_C5A	125.002	-1.31012	0.136694	-9.58436	9.30325e-22	2.65569e-19	18.5758
chr4	102389736	102391222	Interval_88095	1	RN7SL728P	0.644671	1.20071	-0.898317	-0.898317	-0.898317	0.84957	fMLP	vehicle_vs_fMLP	113.477	-1.29222	0.116138	-11.1266	9.31241e-29	5.37154e-26	25.2699
chr4	102389736	102391222	Interval_88095	1	RN7SL728P	0.644671	1.20071	-0.898317	-0.898317	-0.898317	0.84957	combo	vehicle_vs_combo	142.158	-1.1538	0.117115	-9.85185	6.72951e-23	9.06621e-22	21.0426
chr4	80126972	80128177	Interval_87138	1	LOC124900724	0.732858	0.533933	0.754212	0.120504	-1.87743	-0.264078	C5A	vehicle_vs_C5A	104.29	-1.45516	0.152023	-9.57201	1.04848e-21	2.96525e-19	18.5279
chr4	80126972	80128177	Interval_87138	1	LOC124900724	0.732858	0.533933	0.754212	0.120504	-1.87743	-0.264078	fMLP	vehicle_vs_fMLP	86.1206	-1.28436	0.13979	-9.18781	4.00915e-20	7.65667e-18	17.116
chr4	80126972	80128177	Interval_87138	1	LOC124900724	0.732858	0.533933	0.754212	0.120504	-1.87743	-0.264078	TNFa	vehicle_vs_TNFa	90.9263	-1.37325	0.147213	-9.3283	1.07579e-20	2.09167e-19	18.6795
chr4	80126972	80128177	Interval_87138	1	LOC124900724	0.732858	0.533933	0.754212	0.120504	-1.87743	-0.264078	GMCSF	vehicle_vs_GMCSF	95.5199	-1.30743	0.160719	-8.1349	4.12269e-16	6.5853e-15	14.1814
chr4	80126972	80128177	Interval_87138	1	LOC124900724	0.732858	0.533933	0.754212	0.120504	-1.87743	-0.264078	combo	vehicle_vs_combo	122.61	-1.4099	0.195346	-7.21747	5.29621e-13	3.53474e-12	11.4516
chr2	10278297	10279144	Interval_58056	1	RN7SL66P	0.919911	1.54824	-0.756614	-0.756614	-0.756614	-0.198306	C5A	vehicle_vs_C5A	46.9237	-2.30859	0.241262	-9.56881	1.08143e-21	3.03037e-19	18.5185
chr2	10278297	10279144	Interval_58056	1	RN7SL66P	0.919911	1.54824	-0.756614	-0.756614	-0.756614	-0.198306	fMLP	vehicle_vs_fMLP	44.8914	-2.42175	0.216867	-11.167	5.91538e-29	3.47646e-26	25.4589
chr2	10278297	10279144	Interval_58056	1	RN7SL66P	0.919911	1.54824	-0.756614	-0.756614	-0.756614	-0.198306	combo	vehicle_vs_combo	31.3748	-1.18487	0.226297	-5.23592	1.64161e-07	6.80865e-07	6.16694
chr2	218678609	218679566	Interval_67605	1	STK36	0.111732	-0.323709	0.611096	0.452623	-1.82974	0.977997	C5A	vehicle_vs_C5A	38.587	-1.59894	0.168371	-9.49655	2.16958e-21	5.8644e-19	18.2318
chr2	218678609	218679566	Interval_67605	1	STK36	0.111732	-0.323709	0.611096	0.452623	-1.82974	0.977997	fMLP	vehicle_vs_fMLP	30.5042	-1.38074	0.165166	-8.35971	6.2872e-17	7.19977e-15	14.1427
chr2	218678609	218679566	Interval_67605	1	STK36	0.111732	-0.323709	0.611096	0.452623	-1.82974	0.977997	TNFa	vehicle_vs_TNFa	32.7681	-1.54886	0.149758	-10.3424	4.53098e-25	1.19907e-23	22.9212
chr2	218678609	218679566	Interval_67605	1	STK36	0.111732	-0.323709	0.611096	0.452623	-1.82974	0.977997	GMCSF	vehicle_vs_GMCSF	36.6853	-1.55861	0.155446	-10.0267	1.16331e-23	3.6899e-22	21.433
chr2	218678609	218679566	Interval_67605	1	STK36	0.111732	-0.323709	0.611096	0.452623	-1.82974	0.977997	combo	vehicle_vs_combo	50.118	-1.92141	0.173905	-11.0486	2.22636e-28	4.29924e-27	26.3666
chr9	93098537	93099006	Interval_123636	1	CARD19	1.2886	1.29338	-0.645496	-0.645496	-0.645496	-0.645496	C5A	vehicle_vs_C5A	41.8003	-1.36731	0.144528	-9.46052	3.06426e-21	7.99956e-19	18.0969
chr9	93098537	93099006	Interval_123636	1	CARD19	1.2886	1.29338	-0.645496	-0.645496	-0.645496	-0.645496	fMLP	vehicle_vs_fMLP	36.2076	-1.32699	0.14032	-9.45683	3.17424e-21	7.21687e-19	18.1417
chr6	12159987	12160944	Interval_100114	1	LOC124901259	1.08776	0.257296	-1.22304	0.274104	-1.22304	0.826919	C5A	vehicle_vs_C5A	28.903	-1.75083	0.185695	-9.42849	4.16048e-21	1.05898e-18	17.9751
chr6	12159987	12160944	Interval_100114	1	LOC124901259	1.08776	0.257296	-1.22304	0.274104	-1.22304	0.826919	fMLP	vehicle_vs_fMLP	24.682	-1.61858	0.214254	-7.55446	4.2061e-14	3.05389e-12	11.5151
chr6	12159987	12160944	Interval_100114	1	LOC124901259	1.08776	0.257296	-1.22304	0.274104	-1.22304	0.826919	GMCSF	vehicle_vs_GMCSF	23.469	-1.35159	0.183563	-7.36313	1.7965e-13	2.25999e-12	11.6459
chr6	12159987	12160944	Interval_100114	1	LOC124901259	1.08776	0.257296	-1.22304	0.274104	-1.22304	0.826919	combo	vehicle_vs_combo	41.2638	-2.11201	0.246946	-8.5525	1.20454e-17	1.13214e-16	15.9461
chr8	125362675	125363330	Interval_119923	1	TRIB1	1.10318	1.33362	-0.817355	-0.817355	-0.817355	0.0152601	C5A	vehicle_vs_C5A	42.1104	-1.44629	0.153826	-9.40213	5.34719e-21	1.33873e-18	17.8733
chr8	125362675	125363330	Interval_119923	1	TRIB1	1.10318	1.33362	-0.817355	-0.817355	-0.817355	0.0152601	fMLP	vehicle_vs_fMLP	38.7268	-1.46036	0.147094	-9.92807	3.14265e-23	9.5968e-21	20.0179
chr8	125362675	125363330	Interval_119923	1	TRIB1	1.10318	1.33362	-0.817355	-0.817355	-0.817355	0.0152601	combo	vehicle_vs_combo	42.012	-1.15736	0.196189	-5.89921	3.65256e-09	1.78379e-08	7.74866
chrX	45714676	45715659	Interval_127736	1	MFFP3	0.672457	-0.0260588	-0.962386	1.60811	-0.962386	-0.329738	C5A	vehicle_vs_C5A	32.8786	-1.70386	0.182227	-9.3502	8.74798e-21	2.13759e-18	17.6701
chrX	45714676	45715659	Interval_127736	1	MFFP3	0.672457	-0.0260588	-0.962386	1.60811	-0.962386	-0.329738	fMLP	vehicle_vs_fMLP	25.1747	-1.34786	0.190054	-7.09201	1.32175e-12	7.58192e-11	10.1202
chrX	45714676	45715659	Interval_127736	1	MFFP3	0.672457	-0.0260588	-0.962386	1.60811	-0.962386	-0.329738	GMCSF	vehicle_vs_GMCSF	36.9298	-1.90327	0.166616	-11.4231	3.20632e-30	1.64802e-28	27.783
chrX	45714676	45715659	Interval_127736	1	MFFP3	0.672457	-0.0260588	-0.962386	1.60811	-0.962386	-0.329738	combo	vehicle_vs_combo	26.5894	-1.02764	0.185916	-5.52743	3.24952e-08	1.45237e-07	6.83792
chr15	98546855	98548862	Interval_42546	1	FAM169B	-0.126947	1.04737	-1.20457	-1.10538	1.04737	0.342166	vehicle	vehicle_vs_C5A	48.5921	1.12461	0.120347	9.34479	9.20752e-21	2.23202e-18	17.6513
chr15	98546855	98548862	Interval_42546	1	FAM169B	-0.126947	1.04737	-1.20457	-1.10538	1.04737	0.342166	vehicle	vehicle_vs_TNFa	40.1649	1.70056	0.135051	12.5921	2.33528e-36	1.41516e-34	33.8492
chr15	98546855	98548862	Interval_42546	1	FAM169B	-0.126947	1.04737	-1.20457	-1.10538	1.04737	0.342166	vehicle	vehicle_vs_GMCSF	44.9552	1.63124	0.13224	12.3354	5.83804e-35	4.38176e-33	32.3584
chr15	98546855	98548862	Interval_42546	1	FAM169B	-0.126947	1.04737	-1.20457	-1.10538	1.04737	0.342166	vehicle	vehicle_vs_combo	59.5867	1.26851	0.182876	6.93641	4.02185e-12	2.51198e-11	10.6
chr1	151606191	151606992	Interval_6440	1	SNX27	0.768979	0.793265	-0.904472	-0.904472	-0.904472	1.15117	C5A	vehicle_vs_C5A	54.2875	-1.54505	0.165853	-9.31575	1.21098e-20	2.8673e-18	17.5425
chr1	151606191	151606992	Interval_6440	1	SNX27	0.768979	0.793265	-0.904472	-0.904472	-0.904472	1.15117	fMLP	vehicle_vs_fMLP	50.039	-1.57619	0.168288	-9.36605	7.52968e-21	1.59547e-18	17.7971
chr1	151606191	151606992	Interval_6440	1	SNX27	0.768979	0.793265	-0.904472	-0.904472	-0.904472	1.15117	combo	vehicle_vs_combo	77.7548	-1.991	0.199663	-9.9718	2.02522e-23	2.82497e-22	21.549
chr9	131651285	131652040	Interval_125555	1	RN7SL328P	1.0319	1.51924	-0.637786	-0.637786	-0.637786	-0.637786	C5A	vehicle_vs_C5A	69.1398	-1.67512	0.181605	-9.22399	2.86237e-20	6.47617e-18	17.1887
chr9	131651285	131652040	Interval_125555	1	RN7SL328P	1.0319	1.51924	-0.637786	-0.637786	-0.637786	-0.637786	fMLP	vehicle_vs_fMLP	56.4554	-1.49764	0.143273	-10.453	1.41952e-25	6.22749e-23	22.2057
chr6	14876973	14877761	Interval_100392	1	LOC105374945	0.760187	0.378062	0.656082	-0.643341	-1.75288	0.601889	C5A	vehicle_vs_C5A	63.3203	-1.57673	0.170992	-9.22107	2.94139e-20	6.58724e-18	17.1813
chr6	14876973	14877761	Interval_100392	1	LOC105374945	0.760187	0.378062	0.656082	-0.643341	-1.75288	0.601889	fMLP	vehicle_vs_fMLP	57.9325	-1.58185	0.18645	-8.48404	2.175e-17	2.69908e-15	14.5688
chr6	14876973	14877761	Interval_100392	1	LOC105374945	0.760187	0.378062	0.656082	-0.643341	-1.75288	0.601889	TNFa	vehicle_vs_TNFa	50.3674	-1.35307	0.154575	-8.75346	2.06906e-18	3.39195e-17	16.4696
chr6	14876973	14877761	Interval_100392	1	LOC105374945	0.760187	0.378062	0.656082	-0.643341	-1.75288	0.601889	GMCSF	vehicle_vs_GMCSF	48.7697	-1.101	0.186058	-5.91752	3.26833e-09	2.59616e-08	7.58567
chr6	14876973	14877761	Interval_100392	1	LOC105374945	0.760187	0.378062	0.656082	-0.643341	-1.75288	0.601889	combo	vehicle_vs_combo	65.1266	-1.39849	0.162722	-8.59436	8.37279e-18	7.9608e-17	16.099
chr16	81481086	81481783	Interval_45793	1	PPIAP51	2.04124	-0.408248	-0.408248	-0.408248	-0.408248	-0.408248	C5A	vehicle_vs_C5A	121.634	-1.07579	0.116815	-9.20937	3.2804e-20	7.20838e-18	17.1422
chr17	30351208	30352722	Interval_47850	1	RNU6-990P	1.09874	0.788571	-0.90776	-0.90776	-0.90776	0.835969	C5A	vehicle_vs_C5A	90.4314	-1.32217	0.143871	-9.18999	3.92865e-20	8.5104e-18	17.0701
chr17	30351208	30352722	Interval_47850	1	RNU6-990P	1.09874	0.788571	-0.90776	-0.90776	-0.90776	0.835969	fMLP	vehicle_vs_fMLP	74.6254	-1.08953	0.129051	-8.44259	3.10371e-17	3.704e-15	14.4313
chr17	30351208	30352722	Interval_47850	1	RNU6-990P	1.09874	0.788571	-0.90776	-0.90776	-0.90776	0.835969	combo	vehicle_vs_combo	101.317	-1.14742	0.139207	-8.24254	1.68599e-16	1.46363e-15	14.8346
chr15	58526241	58527196	Interval_40470	1	LIPC	0.627687	1.30535	-0.888219	0.731617	-0.888219	-0.888219	C5A	vehicle_vs_C5A	104.204	-1.31007	0.142708	-9.18002	4.31013e-20	9.27103e-18	17.0329
chr15	58526241	58527196	Interval_40470	1	LIPC	0.627687	1.30535	-0.888219	0.731617	-0.888219	-0.888219	fMLP	vehicle_vs_fMLP	95.5651	-1.35068	0.1229	-10.99	4.26808e-28	2.25326e-25	24.6472
chr15	58526241	58527196	Interval_40470	1	LIPC	0.627687	1.30535	-0.888219	0.731617	-0.888219	-0.888219	GMCSF	vehicle_vs_GMCSF	94.5263	-1.09582	0.118728	-9.22968	2.71451e-20	6.30042e-19	18.2006
chr10	71888496	71889309	Interval_15512	1	LOC124902447	1.16284	0.994529	0.000567998	-1.14875	-1.14875	0.139557	C5A	vehicle_vs_C5A	34.9647	-1.39334	0.151806	-9.17845	4.37337e-20	9.34127e-18	17.0296
chr10	71888496	71889309	Interval_15512	1	LOC124902447	1.16284	0.994529	0.000567998	-1.14875	-1.14875	0.139557	fMLP	vehicle_vs_fMLP	31.549	-1.38394	0.156792	-8.82664	1.07871e-18	1.62317e-16	15.7896
chr10	71888496	71889309	Interval_15512	1	LOC124902447	1.16284	0.994529	0.000567998	-1.14875	-1.14875	0.139557	TNFa	vehicle_vs_TNFa	26.4275	-1.05214	0.168495	-6.24435	4.25574e-10	3.41139e-09	8.46707
chr10	71888496	71889309	Interval_15512	1	LOC124902447	1.16284	0.994529	0.000567998	-1.14875	-1.14875	0.139557	combo	vehicle_vs_combo	32.4034	-1.05307	0.160728	-6.55185	5.68304e-11	3.22844e-10	9.49101
chr11	64856622	64857122	Interval_20850	1	CDC42BPG	-0.293572	-0.153807	0.385722	-0.329397	-1.31385	1.7049	C5A	vehicle_vs_C5A	39.0591	-1.83009	0.200246	-9.13919	6.29224e-20	1.32545e-17	16.8776
chr11	64856622	64857122	Interval_20850	1	CDC42BPG	-0.293572	-0.153807	0.385722	-0.329397	-1.31385	1.7049	fMLP	vehicle_vs_fMLP	35.341	-1.85162	0.190368	-9.72655	2.32339e-22	6.46152e-20	19.1897
chr11	64856622	64857122	Interval_20850	1	CDC42BPG	-0.293572	-0.153807	0.385722	-0.329397	-1.31385	1.7049	TNFa	vehicle_vs_TNFa	40.6233	-2.15245	0.187747	-11.4646	1.98715e-30	7.67938e-29	28.1147
chr11	64856622	64857122	Interval_20850	1	CDC42BPG	-0.293572	-0.153807	0.385722	-0.329397	-1.31385	1.7049	GMCSF	vehicle_vs_GMCSF	36.1398	-1.80559	0.206887	-8.72744	2.60497e-18	5.18796e-17	16.285
chr11	64856622	64857122	Interval_20850	1	CDC42BPG	-0.293572	-0.153807	0.385722	-0.329397	-1.31385	1.7049	combo	vehicle_vs_combo	62.7445	-2.71902	0.178242	-15.2546	1.53344e-52	1.1565e-50	49.9369
chr4	2803685	2803994	Interval_84570	1	SH3BP2	0.938227	1.29784	-0.873307	-0.873307	-0.873307	0.383852	C5A	vehicle_vs_C5A	25.1072	-2.45736	0.269638	-9.11357	7.97182e-20	1.66775e-17	16.7779
chr4	2803685	2803994	Interval_84570	1	SH3BP2	0.938227	1.29784	-0.873307	-0.873307	-0.873307	0.383852	fMLP	vehicle_vs_fMLP	19.737	-2.34612	0.235699	-9.95387	2.42569e-23	7.78923e-21	20.1085
chr4	2803685	2803994	Interval_84570	1	SH3BP2	0.938227	1.29784	-0.873307	-0.873307	-0.873307	0.383852	combo	vehicle_vs_combo	17.9789	-1.76875	0.242979	-7.27943	3.35232e-13	2.27292e-12	11.6434
chr5	158382401	158382995	Interval_98389	1	LINC02227	0.572388	1.49592	-1.03596	-0.377759	-1.03596	0.381379	C5A	vehicle_vs_C5A	48.9566	-2.23651	0.245491	-9.11035	8.21148e-20	1.7062e-17	16.768
chr5	158382401	158382995	Interval_98389	1	LINC02227	0.572388	1.49592	-1.03596	-0.377759	-1.03596	0.381379	fMLP	vehicle_vs_fMLP	46.9387	-2.3301	0.204799	-11.3775	5.41379e-30	4.01497e-27	26.3963
chr5	158382401	158382995	Interval_98389	1	LINC02227	0.572388	1.49592	-1.03596	-0.377759	-1.03596	0.381379	GMCSF	vehicle_vs_GMCSF	27.9231	-1.16709	0.207566	-5.62275	1.87943e-08	1.37354e-07	6.86216
chr5	158382401	158382995	Interval_98389	1	LINC02227	0.572388	1.49592	-1.03596	-0.377759	-1.03596	0.381379	combo	vehicle_vs_combo	42.7984	-1.57516	0.191485	-8.22603	1.93525e-16	1.67265e-15	14.7766
chr3	128591719	128592518	Interval_80816	1	LOC124909430	0.688202	0.690998	-0.890492	-0.890492	-0.890492	1.29227	C5A	vehicle_vs_C5A	28.128	-1.91381	0.210143	-9.10716	8.45641e-20	1.74522e-17	16.7582
chr3	128591719	128592518	Interval_80816	1	LOC124909430	0.688202	0.690998	-0.890492	-0.890492	-0.890492	1.29227	fMLP	vehicle_vs_fMLP	23.9413	-1.80445	0.198255	-9.10166	8.89583e-20	1.62992e-17	16.7878
chr3	128591719	128592518	Interval_80816	1	LOC124909430	0.688202	0.690998	-0.890492	-0.890492	-0.890492	1.29227	combo	vehicle_vs_combo	42.282	-2.34862	0.226999	-10.3464	4.34482e-25	6.75311e-24	23.1705
chr1	209648924	209649926	Interval_10219	1	LAMB3	-0.264577	-0.375023	0.159837	0.316949	-1.4434	1.60622	C5A	vehicle_vs_C5A	75.0811	-2.64665	0.29131	-9.08535	1.03369e-19	2.10488e-17	16.6768
chr1	209648924	209649926	Interval_10219	1	LAMB3	-0.264577	-0.375023	0.159837	0.316949	-1.4434	1.60622	fMLP	vehicle_vs_fMLP	61.8431	-2.4721	0.286143	-8.6394	5.65065e-18	7.68588e-16	15.1143
chr1	209648924	209649926	Interval_10219	1	LAMB3	-0.264577	-0.375023	0.159837	0.316949	-1.4434	1.60622	TNFa	vehicle_vs_TNFa	51.8955	-2.17798	0.21171	-10.2876	8.01853e-25	2.08482e-23	22.6809
chr1	209648924	209649926	Interval_10219	1	LAMB3	-0.264577	-0.375023	0.159837	0.316949	-1.4434	1.60622	GMCSF	vehicle_vs_GMCSF	74.6543	-2.62353	0.242673	-10.811	3.05447e-27	1.24857e-25	24.9036
chr1	209648924	209649926	Interval_10219	1	LAMB3	-0.264577	-0.375023	0.159837	0.316949	-1.4434	1.60622	combo	vehicle_vs_combo	115.54	-2.94054	0.2075	-14.1713	1.37958e-45	7.19786e-44	43.1428
chr10	133293120	133293562	Interval_18139	1	LOC124902562	0.73233	0.810009	-0.90302	-0.90302	-0.90302	1.16672	C5A	vehicle_vs_C5A	19.3588	-2.89201	0.318923	-9.06804	1.21172e-19	2.45105e-17	16.6106
chr10	133293120	133293562	Interval_18139	1	LOC124902562	0.73233	0.810009	-0.90302	-0.90302	-0.90302	1.16672	fMLP	vehicle_vs_fMLP	15.6355	-2.74972	0.296896	-9.26157	2.01445e-20	3.9842e-18	17.3997
chr10	133293120	133293562	Interval_18139	1	LOC124902562	0.73233	0.810009	-0.90302	-0.90302	-0.90302	1.16672	combo	vehicle_vs_combo	20.9737	-2.9645	0.301054	-9.84707	7.05691e-23	9.48678e-22	21.0229
chr3	72008276	72009297	Interval_78872	1	UBE2Q2P9	0.86242	1.18308	-0.899805	-0.899805	-0.899805	0.653918	C5A	vehicle_vs_C5A	52.1378	-1.3879	0.154396	-8.98923	2.48979e-19	4.90633e-17	16.3092
chr3	72008276	72009297	Interval_78872	1	UBE2Q2P9	0.86242	1.18308	-0.899805	-0.899805	-0.899805	0.653918	fMLP	vehicle_vs_fMLP	45.42	-1.32466	0.13588	-9.7488	1.8666e-22	5.28553e-20	19.2769
chr3	72008276	72009297	Interval_78872	1	UBE2Q2P9	0.86242	1.18308	-0.899805	-0.899805	-0.899805	0.653918	combo	vehicle_vs_combo	61.1442	-1.33737	0.164852	-8.11255	4.95675e-16	4.17278e-15	14.3796
chr2	108593870	108595512	Interval_62589	1	LIMS1	-0.303567	0.0621916	0.557875	1.23224	-1.74263	0.193885	C5A	vehicle_vs_C5A	114.846	-1.34055	0.150363	-8.91545	4.85821e-19	9.27433e-17	16.0327
chr2	108593870	108595512	Interval_62589	1	LIMS1	-0.303567	0.0621916	0.557875	1.23224	-1.74263	0.193885	fMLP	vehicle_vs_fMLP	102.318	-1.2976	0.130377	-9.95266	2.45539e-23	7.80412e-21	20.1077
chr2	108593870	108595512	Interval_62589	1	LIMS1	-0.303567	0.0621916	0.557875	1.23224	-1.74263	0.193885	TNFa	vehicle_vs_TNFa	103.631	-1.30029	0.11882	-10.9434	7.14742e-28	2.34345e-26	25.6301
chr2	108593870	108595512	Interval_62589	1	LIMS1	-0.303567	0.0621916	0.557875	1.23224	-1.74263	0.193885	GMCSF	vehicle_vs_GMCSF	122.19	-1.43896	0.115241	-12.4866	8.83964e-36	7.18896e-34	33.1433
chr2	108593870	108595512	Interval_62589	1	LIMS1	-0.303567	0.0621916	0.557875	1.23224	-1.74263	0.193885	combo	vehicle_vs_combo	141.839	-1.28908	0.129193	-9.97799	1.90286e-23	2.66144e-22	21.5749
chr3	39146898	39148811	Interval_77278	1	CSRNP1	-0.463632	0.162427	0.549767	0.995316	-1.78214	0.538265	C5A	vehicle_vs_C5A	103.52	-1.515	0.169977	-8.91299	4.96741e-19	9.42388e-17	16.0258
chr3	39146898	39148811	Interval_77278	1	CSRNP1	-0.463632	0.162427	0.549767	0.995316	-1.78214	0.538265	fMLP	vehicle_vs_fMLP	97.1501	-1.62393	0.1508	-10.7688	4.83406e-27	2.31648e-24	23.6352
chr3	39146898	39148811	Interval_77278	1	CSRNP1	-0.463632	0.162427	0.549767	0.995316	-1.78214	0.538265	TNFa	vehicle_vs_TNFa	84.7785	-1.4088	0.12238	-11.5118	1.15114e-30	4.53869e-29	28.3431
chr3	39146898	39148811	Interval_77278	1	CSRNP1	-0.463632	0.162427	0.549767	0.995316	-1.78214	0.538265	GMCSF	vehicle_vs_GMCSF	98.2029	-1.52477	0.12098	-12.6034	2.02117e-36	1.74392e-34	33.7585
chr3	39146898	39148811	Interval_77278	1	CSRNP1	-0.463632	0.162427	0.549767	0.995316	-1.78214	0.538265	combo	vehicle_vs_combo	135.447	-1.90383	0.166525	-11.4327	2.87097e-30	6.26225e-29	28.2033
chr9	121281957	121282706	Interval_124936	1	GSN-AS1	0.477023	1.55304	-0.467889	-0.072154	-1.46136	-0.0286572	C5A	vehicle_vs_C5A	23.7647	-2.05335	0.231062	-8.8866	6.30092e-19	1.18053e-16	15.9279
chr9	121281957	121282706	Interval_124936	1	GSN-AS1	0.477023	1.55304	-0.467889	-0.072154	-1.46136	-0.0286572	fMLP	vehicle_vs_fMLP	25.7994	-2.39394	0.217265	-11.0186	3.11018e-28	1.69958e-25	24.7697
chr9	121281957	121282706	Interval_124936	1	GSN-AS1	0.477023	1.55304	-0.467889	-0.072154	-1.46136	-0.0286572	TNFa	vehicle_vs_TNFa	14.41	-1.41014	0.230046	-6.12981	8.79837e-10	6.8633e-09	8.16347
chr9	121281957	121282706	Interval_124936	1	GSN-AS1	0.477023	1.55304	-0.467889	-0.072154	-1.46136	-0.0286572	GMCSF	vehicle_vs_GMCSF	18.0585	-1.59883	0.219366	-7.28845	3.13548e-13	3.84352e-12	11.4153
chr9	121281957	121282706	Interval_124936	1	GSN-AS1	0.477023	1.55304	-0.467889	-0.072154	-1.46136	-0.0286572	combo	vehicle_vs_combo	22.5519	-1.76703	0.24137	-7.32083	2.46434e-13	1.68776e-12	11.7727
chrX	45762375	45763119	Interval_127747	1	MIR222HG	-0.0178543	-0.359313	0.789265	1.35458	-1.53609	-0.230581	C5A	vehicle_vs_C5A	42.9095	-1.32861	0.152224	-8.72802	2.59173e-18	4.57582e-16	15.3395
chrX	45762375	45763119	Interval_127747	1	MIR222HG	-0.0178543	-0.359313	0.789265	1.35458	-1.53609	-0.230581	fMLP	vehicle_vs_fMLP	34.5158	-1.12027	0.145996	-7.67328	1.67658e-14	1.28943e-12	11.8896
chrX	45762375	45763119	Interval_127747	1	MIR222HG	-0.0178543	-0.359313	0.789265	1.35458	-1.53609	-0.230581	TNFa	vehicle_vs_TNFa	43.5211	-1.56831	0.149746	-10.4731	1.14809e-25	3.20437e-24	23.4943
chrX	45762375	45763119	Interval_127747	1	MIR222HG	-0.0178543	-0.359313	0.789265	1.35458	-1.53609	-0.230581	GMCSF	vehicle_vs_GMCSF	64.4689	-2.14449	0.183059	-11.7147	1.07113e-31	6.22456e-30	29.2059
chrX	45762375	45763119	Interval_127747	1	MIR222HG	-0.0178543	-0.359313	0.789265	1.35458	-1.53609	-0.230581	combo	vehicle_vs_combo	53.303	-1.34801	0.173709	-7.7602	8.47928e-15	6.45279e-14	13.1903
chr1	180130959	180132689	Interval_8129	1	LOC105371636	0.194574	-0.189015	0.936556	0.445168	-1.89548	0.508195	C5A	vehicle_vs_C5A	39.8993	-1.56313	0.17944	-8.71116	3.00783e-18	5.27995e-16	15.2774
chr1	180130959	180132689	Interval_8129	1	LOC105371636	0.194574	-0.189015	0.936556	0.445168	-1.89548	0.508195	fMLP	vehicle_vs_fMLP	31.6668	-1.30581	0.166207	-7.85652	3.94958e-15	3.36125e-13	12.4735
chr1	180130959	180132689	Interval_8129	1	LOC105371636	0.194574	-0.189015	0.936556	0.445168	-1.89548	0.508195	TNFa	vehicle_vs_TNFa	37.8746	-1.57847	0.160684	-9.82345	8.92325e-23	1.99098e-21	20.7009
chr1	180130959	180132689	Interval_8129	1	LOC105371636	0.194574	-0.189015	0.936556	0.445168	-1.89548	0.508195	GMCSF	vehicle_vs_GMCSF	35.7501	-1.37648	0.153841	-8.94743	3.63856e-19	7.77859e-18	17.1091
chr1	180130959	180132689	Interval_8129	1	LOC105371636	0.194574	-0.189015	0.936556	0.445168	-1.89548	0.508195	combo	vehicle_vs_combo	49.6677	-1.75859	0.195685	-8.98681	2.54511e-19	2.69277e-18	17.5698
chr1	41683340	41684516	Interval_2304	1	HIVEP3	2.04124	-0.408248	-0.408248	-0.408248	-0.408248	-0.408248	C5A	vehicle_vs_C5A	47.4975	-1.15284	0.13295	-8.67123	4.27477e-18	7.2538e-16	15.1394
chr2	96260374	96261150	Interval_61837	1	TMEM127	0.792362	1.6847	-0.619265	-0.619265	-0.619265	-0.619265	C5A	vehicle_vs_C5A	95.2249	-1.06433	0.122737	-8.67163	4.25989e-18	7.2538e-16	15.1394
chr2	96260374	96261150	Interval_61837	1	TMEM127	0.792362	1.6847	-0.619265	-0.619265	-0.619265	-0.619265	fMLP	vehicle_vs_fMLP	87.1352	-1.11188	0.101039	-11.0045	3.63437e-28	1.95178e-25	24.7096
chr17	68318277	68318810	Interval_50061	1	ARSG	0.809625	1.67403	-0.620914	-0.620914	-0.620914	-0.620914	C5A	vehicle_vs_C5A	39.3748	-1.85953	0.215437	-8.63142	6.05925e-18	1.01133e-15	14.9951
chr17	68318277	68318810	Interval_50061	1	ARSG	0.809625	1.67403	-0.620914	-0.620914	-0.620914	-0.620914	fMLP	vehicle_vs_fMLP	37.7573	-1.99678	0.183833	-10.8619	1.75007e-27	8.79214e-25	24.0559
chr7	50262811	50263337	Interval_110476	1	IKZF1	0.844928	-0.185414	-1.14043	1.22064	-1.14043	0.400709	C5A	vehicle_vs_C5A	30.2794	-1.38968	0.160996	-8.63172	6.04356e-18	1.01133e-15	14.9951
chr7	50262811	50263337	Interval_110476	1	IKZF1	0.844928	-0.185414	-1.14043	1.22064	-1.14043	0.400709	fMLP	vehicle_vs_fMLP	23.7947	-1.06338	0.176961	-6.00913	1.86523e-09	6.12203e-08	7.2131
chr7	50262811	50263337	Interval_110476	1	IKZF1	0.844928	-0.185414	-1.14043	1.22064	-1.14043	0.400709	GMCSF	vehicle_vs_GMCSF	32.9491	-1.49574	0.163734	-9.13519	6.52936e-20	1.46948e-18	17.8328
chr7	50262811	50263337	Interval_110476	1	IKZF1	0.844928	-0.185414	-1.14043	1.22064	-1.14043	0.400709	combo	vehicle_vs_combo	33.9397	-1.2886	0.17705	-7.27819	3.38324e-13	2.2909e-12	11.64
chr1	153565652	153567134	Interval_6550	1	S100A2	0.26077	0.559795	-1.25039	0.640015	-1.25039	1.04021	C5A	vehicle_vs_C5A	70.0524	-1.44184	0.167257	-8.6205	6.66604e-18	1.10058e-15	14.9584
chr1	153565652	153567134	Interval_6550	1	S100A2	0.26077	0.559795	-1.25039	0.640015	-1.25039	1.04021	fMLP	vehicle_vs_fMLP	60.2646	-1.34978	0.143607	-9.39911	5.50246e-21	1.20698e-18	17.9183
chr1	153565652	153567134	Interval_6550	1	S100A2	0.26077	0.559795	-1.25039	0.640015	-1.25039	1.04021	GMCSF	vehicle_vs_GMCSF	59.337	-1.13148	0.120881	-9.36022	7.95678e-21	1.93926e-19	18.7124
chr1	153565652	153567134	Interval_6550	1	S100A2	0.26077	0.559795	-1.25039	0.640015	-1.25039	1.04021	combo	vehicle_vs_combo	79.5134	-1.41386	0.13817	-10.2328	1.41418e-24	2.11977e-23	22.6737
chr7	141955990	141956748	Interval_114090	1	CLEC5A	0.826858	1.08449	-0.908619	-0.908619	-0.908619	0.814508	C5A	vehicle_vs_C5A	43.2843	-1.73928	0.202683	-8.58126	9.38394e-18	1.52459e-15	14.8168
chr7	141955990	141956748	Interval_114090	1	CLEC5A	0.826858	1.08449	-0.908619	-0.908619	-0.908619	0.814508	fMLP	vehicle_vs_fMLP	36.2524	-1.56948	0.17133	-9.16056	5.1627e-20	9.6292e-18	17.0164
chr7	141955990	141956748	Interval_114090	1	CLEC5A	0.826858	1.08449	-0.908619	-0.908619	-0.908619	0.814508	combo	vehicle_vs_combo	45.2565	-1.51344	0.184399	-8.20741	2.26005e-16	1.94357e-15	14.7114
chrX	129757963	129758574	Interval_129333	1	XPNPEP2	1.34108	1.23958	-0.645165	-0.645165	-0.645165	-0.645165	C5A	vehicle_vs_C5A	31.4906	-1.37156	0.160361	-8.55299	1.19937e-17	1.908e-15	14.7194
chrX	129757963	129758574	Interval_129333	1	XPNPEP2	1.34108	1.23958	-0.645165	-0.645165	-0.645165	-0.645165	fMLP	vehicle_vs_fMLP	27.971	-1.37276	0.165231	-8.30813	9.72236e-17	1.07834e-14	13.9672
chr8	39037764	39038875	Interval_116310	1	SNORD38D	0.22717	0.974454	-1.25076	0.537688	-1.25076	0.762199	C5A	vehicle_vs_C5A	69.3593	-1.4955	0.174928	-8.54926	1.23883e-17	1.96055e-15	14.7076
chr8	39037764	39038875	Interval_116310	1	SNORD38D	0.22717	0.974454	-1.25076	0.537688	-1.25076	0.762199	fMLP	vehicle_vs_fMLP	58.682	-1.35993	0.130284	-10.4383	1.65827e-25	7.17387e-23	22.1442
chr8	39037764	39038875	Interval_116310	1	SNORD38D	0.22717	0.974454	-1.25076	0.537688	-1.25076	0.762199	GMCSF	vehicle_vs_GMCSF	61.146	-1.23465	0.135287	-9.12621	7.0941e-20	1.59313e-18	17.7977
chr8	39037764	39038875	Interval_116310	1	SNORD38D	0.22717	0.974454	-1.25076	0.537688	-1.25076	0.762199	combo	vehicle_vs_combo	77.4242	-1.35622	0.141149	-9.60842	7.36697e-22	9.29013e-21	20.032
chr17	38871262	38872597	Interval_48330	1	LASP1	1.22182	1.35778	-0.6449	-0.6449	-0.6449	-0.6449	C5A	vehicle_vs_C5A	74.0841	-1.08472	0.127039	-8.53843	1.36053e-17	2.14207e-15	14.6692
chr17	38871262	38872597	Interval_48330	1	LASP1	1.22182	1.35778	-0.6449	-0.6449	-0.6449	-0.6449	fMLP	vehicle_vs_fMLP	66.7211	-1.11407	0.126424	-8.81215	1.22767e-18	1.82964e-16	15.7376
chrX	45803449	45804015	Interval_127757	1	MIR222HG	0.405041	0.610334	-1.2744	0.626049	-1.2744	0.907371	C5A	vehicle_vs_C5A	20.8214	-2.58467	0.303097	-8.52753	1.4951e-17	2.34187e-15	14.6304
chrX	45803449	45804015	Interval_127757	1	MIR222HG	0.405041	0.610334	-1.2744	0.626049	-1.2744	0.907371	fMLP	vehicle_vs_fMLP	17.3791	-2.4507	0.272298	-9.00008	2.25548e-19	3.81196e-17	16.4189
chrX	45803449	45804015	Interval_127757	1	MIR222HG	0.405041	0.610334	-1.2744	0.626049	-1.2744	0.907371	GMCSF	vehicle_vs_GMCSF	15.9125	-2.16827	0.246388	-8.80023	1.36531e-18	2.78133e-17	16.5557
chrX	45803449	45804015	Interval_127757	1	MIR222HG	0.405041	0.610334	-1.2744	0.626049	-1.2744	0.907371	combo	vehicle_vs_combo	23.0928	-2.5247	0.269885	-9.35473	8.38164e-21	9.85175e-20	19.0065
chr3	20054407	20055478	Interval_76519	1	KAT2B	2.04124	-0.408248	-0.408248	-0.408248	-0.408248	-0.408248	C5A	vehicle_vs_C5A	144.508	-1.04654	0.123272	-8.48967	2.07228e-17	3.19676e-15	14.4953
chr22	20509180	20510093	Interval_73796	1	LOC101928824	0.399164	0.0716266	1.431	-1.14744	-1.14744	0.393097	C5A	vehicle_vs_C5A	46.5926	-1.16615	0.137532	-8.47913	2.26884e-17	3.46497e-15	14.4603
chr22	20509180	20510093	Interval_73796	1	LOC101928824	0.399164	0.0716266	1.431	-1.14744	-1.14744	0.393097	fMLP	vehicle_vs_fMLP	42.1819	-1.1111	0.147827	-7.51623	5.6378e-14	4.00014e-12	11.3979
chr22	20509180	20510093	Interval_73796	1	LOC101928824	0.399164	0.0716266	1.431	-1.14744	-1.14744	0.393097	TNFa	vehicle_vs_TNFa	48.4162	-1.39355	0.131338	-10.6104	2.66611e-26	7.80488e-25	24.1076
chr22	20509180	20510093	Interval_73796	1	LOC101928824	0.399164	0.0716266	1.431	-1.14744	-1.14744	0.393097	combo	vehicle_vs_combo	57.0507	-1.15437	0.142175	-8.11939	4.6852e-16	3.94844e-15	14.4036
chr7	44621079	44622082	Interval_110300	1	OGDH	1.0956	1.46838	-0.640996	-0.640996	-0.640996	-0.640996	C5A	vehicle_vs_C5A	37.4074	-1.30372	0.153799	-8.47677	2.31527e-17	3.51829e-15	14.4537
chr7	44621079	44622082	Interval_110300	1	OGDH	1.0956	1.46838	-0.640996	-0.640996	-0.640996	-0.640996	fMLP	vehicle_vs_fMLP	35.3896	-1.42164	0.152803	-9.30377	1.35553e-20	2.77777e-18	17.5563
chr1	21261485	21262378	Interval_974	1	LOC124903872	0.0064939	-0.417657	0.490085	0.0906302	-1.5952	1.42565	C5A	vehicle_vs_C5A	29.2379	-1.86682	0.220547	-8.46447	2.57313e-17	3.85263e-15	14.4142
chr1	21261485	21262378	Interval_974	1	LOC124903872	0.0064939	-0.417657	0.490085	0.0906302	-1.5952	1.42565	fMLP	vehicle_vs_fMLP	22.8516	-1.55944	0.214949	-7.25495	4.01817e-13	2.52844e-11	10.5971
chr1	21261485	21262378	Interval_974	1	LOC124903872	0.0064939	-0.417657	0.490085	0.0906302	-1.5952	1.42565	TNFa	vehicle_vs_TNFa	25.0659	-1.82021	0.194672	-9.35012	8.75491e-21	1.71293e-19	18.7663
chr1	21261485	21262378	Interval_974	1	LOC124903872	0.0064939	-0.417657	0.490085	0.0906302	-1.5952	1.42565	GMCSF	vehicle_vs_GMCSF	23.917	-1.59211	0.189104	-8.41921	3.79042e-17	6.73881e-16	15.1714
chr1	21261485	21262378	Interval_974	1	LOC124903872	0.0064939	-0.417657	0.490085	0.0906302	-1.5952	1.42565	combo	vehicle_vs_combo	35.388	-2.08086	0.185442	-11.2211	3.21321e-29	6.5202e-28	27.1857
chr17	2122731	2124353	Interval_46558	1	MCUR1P1	1.31158	0.749584	-0.886749	0.59908	-0.886749	-0.886749	C5A	vehicle_vs_C5A	33.1541	-1.42918	0.169196	-8.44691	2.99117e-17	4.41363e-15	14.3552
chr17	2122731	2124353	Interval_46558	1	MCUR1P1	1.31158	0.749584	-0.886749	0.59908	-0.886749	-0.886749	fMLP	vehicle_vs_fMLP	26.8466	-1.2279	0.168523	-7.28625	3.18711e-13	2.06387e-11	10.6853
chr17	2122731	2124353	Interval_46558	1	MCUR1P1	1.31158	0.749584	-0.886749	0.59908	-0.886749	-0.886749	GMCSF	vehicle_vs_GMCSF	28.4185	-1.07794	0.160659	-6.70948	1.95325e-11	1.98369e-10	9.70253
chr10	97422876	97423332	Interval_16735	1	LOC644215	0.787583	0.951425	-1.1426	-0.324519	-1.1426	0.870706	C5A	vehicle_vs_C5A	31.351	-2.14544	0.254091	-8.44359	3.07734e-17	4.51896e-15	14.345
chr10	97422876	97423332	Interval_16735	1	LOC644215	0.787583	0.951425	-1.1426	-0.324519	-1.1426	0.870706	fMLP	vehicle_vs_fMLP	26.5083	-2.03753	0.232483	-8.76421	1.88087e-18	2.73763e-16	15.5626
chr10	97422876	97423332	Interval_16735	1	LOC644215	0.787583	0.951425	-1.1426	-0.324519	-1.1426	0.870706	GMCSF	vehicle_vs_GMCSF	18.7907	-1.15273	0.218104	-5.28525	1.25535e-07	8.3195e-07	6.0799
chr10	97422876	97423332	Interval_16735	1	LOC644215	0.787583	0.951425	-1.1426	-0.324519	-1.1426	0.870706	combo	vehicle_vs_combo	32.3817	-1.87317	0.226258	-8.27889	1.24325e-16	1.08961e-15	14.9627
chr11	4480497	4481224	Interval_18479	1	OR52K1	1.1362	1.4343	-0.642623	-0.642623	-0.642623	-0.642623	C5A	vehicle_vs_C5A	39.1569	-1.49423	0.177437	-8.42119	3.72671e-17	5.36928e-15	14.2701
chr11	4480497	4481224	Interval_18479	1	OR52K1	1.1362	1.4343	-0.642623	-0.642623	-0.642623	-0.642623	fMLP	vehicle_vs_fMLP	36.1452	-1.50741	0.166255	-9.06687	1.22488e-19	2.18015e-17	16.6615
chr2	224948598	224949388	Interval_67867	1	LOC124906121	1.20603	1.37238	-0.644603	-0.644603	-0.644603	-0.644603	C5A	vehicle_vs_C5A	59.9133	-1.22998	0.146119	-8.41765	3.84119e-17	5.48249e-15	14.261
chr2	224948598	224949388	Interval_67867	1	LOC124906121	1.20603	1.37238	-0.644603	-0.644603	-0.644603	-0.644603	fMLP	vehicle_vs_fMLP	51.8805	-1.12571	0.128526	-8.75858	1.97723e-18	2.8645e-16	15.543
chr6	113632210	113632614	Interval_105002	1	LINC02541	0.189475	-0.330801	0.160005	0.342152	-1.7047	1.34387	C5A	vehicle_vs_C5A	47.2294	-1.90588	0.226708	-8.40677	4.21445e-17	5.95955e-15	14.2248
chr6	113632210	113632614	Interval_105002	1	LINC02541	0.189475	-0.330801	0.160005	0.342152	-1.7047	1.34387	fMLP	vehicle_vs_fMLP	37.2213	-1.65878	0.231697	-7.15926	8.11113e-13	4.8123e-11	10.3176
chr6	113632210	113632614	Interval_105002	1	LINC02541	0.189475	-0.330801	0.160005	0.342152	-1.7047	1.34387	TNFa	vehicle_vs_TNFa	39.3611	-1.71606	0.21286	-8.06193	7.51004e-16	9.92038e-15	14.0035
chr6	113632210	113632614	Interval_105002	1	LINC02541	0.189475	-0.330801	0.160005	0.342152	-1.7047	1.34387	GMCSF	vehicle_vs_GMCSF	45.3228	-1.85944	0.219375	-8.47608	2.32916e-17	4.25257e-16	15.3713
chr6	113632210	113632614	Interval_105002	1	LINC02541	0.189475	-0.330801	0.160005	0.342152	-1.7047	1.34387	combo	vehicle_vs_combo	69.673	-2.15578	0.20963	-10.2837	8.34329e-25	1.27641e-23	22.894
chr10	119270953	119272233	Interval_17664	1	GRK5	1.11782	1.44989	-0.641928	-0.641928	-0.641928	-0.641928	C5A	vehicle_vs_C5A	100.664	-1.37168	0.16442	-8.34253	7.27154e-17	9.95317e-15	14.002
chr10	119270953	119272233	Interval_17664	1	GRK5	1.11782	1.44989	-0.641928	-0.641928	-0.641928	-0.641928	fMLP	vehicle_vs_fMLP	82.1041	-1.179	0.130105	-9.06193	1.28167e-19	2.26827e-17	16.6443
chr2	207238883	207239832	Interval_67158	1	MYOSLID	1.15515	1.41791	-0.643265	-0.643265	-0.643265	-0.643265	C5A	vehicle_vs_C5A	39.2073	-1.63763	0.196413	-8.33769	7.57527e-17	1.02835e-14	13.9879
chr2	207238883	207239832	Interval_67158	1	MYOSLID	1.15515	1.41791	-0.643265	-0.643265	-0.643265	-0.643265	fMLP	vehicle_vs_fMLP	34.2554	-1.56986	0.176504	-8.89424	5.88212e-19	9.30032e-17	16.0315
chr19	45592114	45593076	Interval_56715	1	OPA3	-0.0965967	-0.0174207	0.00176135	0.364078	-1.67931	1.42749	C5A	vehicle_vs_C5A	22.7099	-1.72771	0.207278	-8.33524	7.73412e-17	1.04066e-14	13.9827
chr19	45592114	45593076	Interval_56715	1	OPA3	-0.0965967	-0.0174207	0.00176135	0.364078	-1.67931	1.42749	fMLP	vehicle_vs_fMLP	19.737	-1.67538	0.196717	-8.51669	1.64182e-17	2.07883e-15	14.6822
chr19	45592114	45593076	Interval_56715	1	OPA3	-0.0965967	-0.0174207	0.00176135	0.364078	-1.67931	1.42749	TNFa	vehicle_vs_TNFa	19.9888	-1.71694	0.206692	-8.30676	9.83517e-17	1.40719e-15	14.8516
chr19	45592114	45593076	Interval_56715	1	OPA3	-0.0965967	-0.0174207	0.00176135	0.364078	-1.67931	1.42749	GMCSF	vehicle_vs_GMCSF	21.811	-1.74744	0.19012	-9.19126	3.88263e-20	8.8598e-19	18.0526
chr19	45592114	45593076	Interval_56715	1	OPA3	-0.0965967	-0.0174207	0.00176135	0.364078	-1.67931	1.42749	combo	vehicle_vs_combo	37.068	-2.37575	0.210687	-11.2762	1.72001e-29	3.56927e-28	27.4474
chr6	12289097	12291030	Interval_100142	1	LOC124901260	0.553396	1.01526	-1.25041	0.691344	-1.25041	0.240815	C5A	vehicle_vs_C5A	59.1821	-1.22887	0.147444	-8.33448	7.78428e-17	1.04282e-14	13.9818
chr6	12289097	12291030	Interval_100142	1	LOC124901260	0.553396	1.01526	-1.25041	0.691344	-1.25041	0.240815	fMLP	vehicle_vs_fMLP	54.7551	-1.26827	0.136287	-9.30583	1.32954e-20	2.74255e-18	17.5618
chr6	12289097	12291030	Interval_100142	1	LOC124901260	0.553396	1.01526	-1.25041	0.691344	-1.25041	0.240815	GMCSF	vehicle_vs_GMCSF	58.95	-1.23032	0.146735	-8.38461	5.08934e-17	8.89079e-16	15.0511
chr6	12289097	12291030	Interval_100142	1	LOC124901260	0.553396	1.01526	-1.25041	0.691344	-1.25041	0.240815	combo	vehicle_vs_combo	75.7268	-1.35633	0.187028	-7.25201	4.1063e-13	2.76129e-12	11.5589
chr9	114893058	114894282	Interval_124726	1	TNFSF8	0.265163	0.893744	-1.20815	0.169806	-1.20815	1.08758	C5A	vehicle_vs_C5A	98.3287	-1.60792	0.193781	-8.29764	1.062e-16	1.40423e-14	13.8526
chr9	114893058	114894282	Interval_124726	1	TNFSF8	0.265163	0.893744	-1.20815	0.169806	-1.20815	1.08758	fMLP	vehicle_vs_fMLP	85.7748	-1.5562	0.157727	-9.86639	5.82198e-23	1.72708e-20	19.7627
chr9	114893058	114894282	Interval_124726	1	TNFSF8	0.265163	0.893744	-1.20815	0.169806	-1.20815	1.08758	GMCSF	vehicle_vs_GMCSF	76.536	-1.15795	0.149008	-7.77104	7.78452e-15	1.10667e-13	12.956
chr9	114893058	114894282	Interval_124726	1	TNFSF8	0.265163	0.893744	-1.20815	0.169806	-1.20815	1.08758	combo	vehicle_vs_combo	114.074	-1.60766	0.161081	-9.98048	1.8556e-23	2.59884e-22	21.5852
chr3	15300357	15301354	Interval_76161	1	LOC124906370	0.396416	1.03561	-1.25362	0.694421	-1.25362	0.380801	C5A	vehicle_vs_C5A	53.5335	-1.69188	0.204682	-8.26589	1.38652e-16	1.80982e-14	13.7424
chr3	15300357	15301354	Interval_76161	1	LOC124906370	0.396416	1.03561	-1.25362	0.694421	-1.25362	0.380801	fMLP	vehicle_vs_fMLP	45.0943	-1.61443	0.16651	-9.6957	3.14481e-22	8.59249e-20	19.0659
chr3	15300357	15301354	Interval_76161	1	LOC124906370	0.396416	1.03561	-1.25362	0.694421	-1.25362	0.380801	GMCSF	vehicle_vs_GMCSF	43.0149	-1.32551	0.152166	-8.71096	3.01302e-18	5.96629e-17	16.2243
chr3	15300357	15301354	Interval_76161	1	LOC124906370	0.396416	1.03561	-1.25362	0.694421	-1.25362	0.380801	combo	vehicle_vs_combo	54.9586	-1.51998	0.192719	-7.88702	3.09496e-15	2.44168e-14	13.6123
chr19	19403043	19403880	Interval_55519	1	LOC124904656	1.44708	1.12116	-0.64206	-0.64206	-0.64206	-0.64206	C5A	vehicle_vs_C5A	33.85	-1.53645	0.186006	-8.26022	1.45402e-16	1.88985e-14	13.7236
chr19	19403043	19403880	Interval_55519	1	LOC124904656	1.44708	1.12116	-0.64206	-0.64206	-0.64206	-0.64206	fMLP	vehicle_vs_fMLP	28.6629	-1.39352	0.183928	-7.57647	3.55091e-14	2.61475e-12	11.5826
chr4	83320590	83321022	Interval_87332	1	LOC105377313	1.6828	0.795455	-0.619564	-0.619564	-0.619564	-0.619564	C5A	vehicle_vs_C5A	39.7532	-1.20935	0.146522	-8.25376	1.53486e-16	1.97887e-14	13.7036
chr4	83320590	83321022	Interval_87332	1	LOC105377313	1.6828	0.795455	-0.619564	-0.619564	-0.619564	-0.619564	fMLP	vehicle_vs_fMLP	32.041	-1.01072	0.155925	-6.48205	9.04867e-11	3.78319e-09	8.42214
chr20	45998272	45999180	Interval_70893	1	MMP9	1.19803	1.37969	-0.644431	-0.644431	-0.644431	-0.644431	C5A	vehicle_vs_C5A	101.836	-1.19995	0.14565	-8.2386	1.74237e-16	2.21746e-14	13.6541
chr20	45998272	45999180	Interval_70893	1	MMP9	1.19803	1.37969	-0.644431	-0.644431	-0.644431	-0.644431	fMLP	vehicle_vs_fMLP	86.5064	-1.05542	0.122625	-8.6069	7.50624e-18	9.99164e-16	15.0004
chr17	60147549	60148124	Interval_49572	1	CA4	1.5309	1.01674	-0.636908	-0.636908	-0.636908	-0.636908	C5A	vehicle_vs_C5A	35.0544	-1.24444	0.151274	-8.22641	1.92914e-16	2.44496e-14	13.6117
chr17	60147549	60148124	Interval_49572	1	CA4	1.5309	1.01674	-0.636908	-0.636908	-0.636908	-0.636908	fMLP	vehicle_vs_fMLP	30.2406	-1.16953	0.162853	-7.18153	6.89372e-13	4.13719e-11	10.3833
chr1	63462803	63463959	Interval_3195	1	LOC102724319	1.16858	1.40612	-0.643674	-0.643674	-0.643674	-0.643674	C5A	vehicle_vs_C5A	72.1914	-1.17378	0.142785	-8.22063	2.02433e-16	2.555e-14	13.5926
chr1	63462803	63463959	Interval_3195	1	LOC102724319	1.16858	1.40612	-0.643674	-0.643674	-0.643674	-0.643674	fMLP	vehicle_vs_fMLP	68.9093	-1.26147	0.144838	-8.70953	3.05129e-18	4.22406e-16	15.3743
chr1	207069071	207070158	Interval_10038	1	PFKFB2	0.824719	1.06312	-0.909627	0.841037	-0.909627	-0.909627	C5A	vehicle_vs_C5A	58.3035	-1.47249	0.179817	-8.1888	2.63835e-16	3.30269e-14	13.4811
chr1	207069071	207070158	Interval_10038	1	PFKFB2	0.824719	1.06312	-0.909627	0.841037	-0.909627	-0.909627	fMLP	vehicle_vs_fMLP	46.3203	-1.19815	0.137741	-8.69858	3.36053e-18	4.63158e-16	15.3343
chr1	207069071	207070158	Interval_10038	1	PFKFB2	0.824719	1.06312	-0.909627	0.841037	-0.909627	-0.909627	GMCSF	vehicle_vs_GMCSF	48.2621	-1.05434	0.13235	-7.9663	1.63499e-15	2.46619e-14	13.608
chr3	128619189	128620125	Interval_80821	1	LOC124909430	0.560833	0.76056	-0.883408	-0.883408	-0.883408	1.32883	C5A	vehicle_vs_C5A	53.6444	-1.42996	0.174911	-8.17539	2.94918e-16	3.66177e-14	13.4363
chr3	128619189	128620125	Interval_80821	1	LOC124909430	0.560833	0.76056	-0.883408	-0.883408	-0.883408	1.32883	fMLP	vehicle_vs_fMLP	44.0519	-1.26859	0.146022	-8.68767	3.69959e-18	5.07642e-16	15.2944
chr3	128619189	128620125	Interval_80821	1	LOC124909430	0.560833	0.76056	-0.883408	-0.883408	-0.883408	1.32883	combo	vehicle_vs_combo	69.1874	-1.72432	0.177018	-9.74091	2.01738e-22	2.62259e-21	20.5813
chr8	125601856	125603003	Interval_119968	1	LINC02964	0.529964	0.2829	-1.19686	1.30259	-1.19686	0.278263	C5A	vehicle_vs_C5A	33.2316	-1.37144	0.16775	-8.17546	2.94733e-16	3.66177e-14	13.4363
chr8	125601856	125603003	Interval_119968	1	LINC02964	0.529964	0.2829	-1.19686	1.30259	-1.19686	0.278263	fMLP	vehicle_vs_fMLP	28.3655	-1.26369	0.167293	-7.55378	4.22789e-14	3.06257e-12	11.5139
chr8	125601856	125603003	Interval_119968	1	LINC02964	0.529964	0.2829	-1.19686	1.30259	-1.19686	0.278263	GMCSF	vehicle_vs_GMCSF	34.7752	-1.48497	0.155573	-9.54513	1.35935e-21	3.56407e-20	19.4481
chr8	125601856	125603003	Interval_119968	1	LINC02964	0.529964	0.2829	-1.19686	1.30259	-1.19686	0.278263	combo	vehicle_vs_combo	36.3602	-1.25635	0.173864	-7.22602	4.97341e-13	3.32786e-12	11.4778
chr1	8873374	8874276	Interval_374	1	ENO1	0.295758	0.823445	-1.26464	0.560696	-1.26464	0.849383	C5A	vehicle_vs_C5A	57.0871	-1.31049	0.160848	-8.14736	3.71948e-16	4.49043e-14	13.3477
chr1	8873374	8874276	Interval_374	1	ENO1	0.295758	0.823445	-1.26464	0.560696	-1.26464	0.849383	fMLP	vehicle_vs_fMLP	50.1516	-1.28486	0.136933	-9.38315	6.40285e-21	1.37542e-18	17.8616
chr1	8873374	8874276	Interval_374	1	ENO1	0.295758	0.823445	-1.26464	0.560696	-1.26464	0.849383	GMCSF	vehicle_vs_GMCSF	50.8752	-1.09253	0.127872	-8.54389	1.29778e-17	2.4322e-16	15.614
chr1	8873374	8874276	Interval_374	1	ENO1	0.295758	0.823445	-1.26464	0.560696	-1.26464	0.849383	combo	vehicle_vs_combo	64.2386	-1.30154	0.142719	-9.11961	7.53979e-20	8.25191e-19	18.0834
chr3	138890726	138891591	Interval_81284	1	ATP5MC1P3	0.503155	0.804455	-0.880092	-0.880092	-0.880092	1.33267	C5A	vehicle_vs_C5A	113.97	-1.23585	0.151947	-8.13342	4.17359e-16	5.01882e-14	13.2994
chr3	138890726	138891591	Interval_81284	1	ATP5MC1P3	0.503155	0.804455	-0.880092	-0.880092	-0.880092	1.33267	fMLP	vehicle_vs_fMLP	104.758	-1.27222	0.14233	-8.93855	3.94317e-19	6.36382e-17	16.1963
chr3	138890726	138891591	Interval_81284	1	ATP5MC1P3	0.503155	0.804455	-0.880092	-0.880092	-0.880092	1.33267	combo	vehicle_vs_combo	152.495	-1.44505	0.145865	-9.90675	3.89083e-23	5.31076e-22	21.2748
chr2	10299809	10300605	Interval_58062	1	LOC101929691	1.08756	1.47498	-0.640635	-0.640635	-0.640635	-0.640635	C5A	vehicle_vs_C5A	64.381	-1.81171	0.223221	-8.1162	4.81018e-16	5.73914e-14	13.2412
chr2	10299809	10300605	Interval_58062	1	LOC101929691	1.08756	1.47498	-0.640635	-0.640635	-0.640635	-0.640635	fMLP	vehicle_vs_fMLP	56.9301	-1.76151	0.19697	-8.94304	3.78597e-19	6.1741e-17	16.2094
chr1	32348811	32349720	Interval_1791	1	LOC124903933	2.04124	-0.408248	-0.408248	-0.408248	-0.408248	-0.408248	C5A	vehicle_vs_C5A	41.7635	-1.14143	0.140681	-8.11356	4.91599e-16	5.84257e-14	13.2334
chr11	59776334	59777062	Interval_20503	1	FABP5P7	0.0408321	0.299334	-0.231398	0.753756	-1.83038	0.967856	C5A	vehicle_vs_C5A	47.6323	-1.79595	0.221493	-8.10837	5.13023e-16	6.00375e-14	13.2216
chr11	59776334	59777062	Interval_20503	1	FABP5P7	0.0408321	0.299334	-0.231398	0.753756	-1.83038	0.967856	fMLP	vehicle_vs_fMLP	45.562	-1.88815	0.219043	-8.61999	6.69621e-18	8.95165e-16	15.0481
chr11	59776334	59777062	Interval_20503	1	FABP5P7	0.0408321	0.299334	-0.231398	0.753756	-1.83038	0.967856	TNFa	vehicle_vs_TNFa	35.5468	-1.39795	0.193312	-7.23157	4.77441e-13	5.0343e-12	11.2981
chr11	59776334	59777062	Interval_20503	1	FABP5P7	0.0408321	0.299334	-0.231398	0.753756	-1.83038	0.967856	GMCSF	vehicle_vs_GMCSF	43.4664	-1.58008	0.170913	-9.24493	2.35401e-20	5.50884e-19	18.2589
chr11	59776334	59777062	Interval_20503	1	FABP5P7	0.0408321	0.299334	-0.231398	0.753756	-1.83038	0.967856	combo	vehicle_vs_combo	63.107	-1.78046	0.186539	-9.54472	1.3647e-21	1.69151e-20	19.7717
chr13	98484527	98485412	Interval_33982	1	STK24	1.06221	1.49544	-0.639411	-0.639411	-0.639411	-0.639411	C5A	vehicle_vs_C5A	37.2358	-1.27412	0.15795	-8.06657	7.23008e-16	8.18578e-14	13.0869
chr13	98484527	98485412	Interval_33982	1	STK24	1.06221	1.49544	-0.639411	-0.639411	-0.639411	-0.639411	fMLP	vehicle_vs_fMLP	33.6198	-1.33861	0.148731	-9.0002	2.25307e-19	3.81196e-17	16.4189
chr1	154419948	154420663	Interval_6632	1	PSMD8P1	0.730235	0.700593	-0.894993	-0.894993	-0.894993	1.25415	C5A	vehicle_vs_C5A	25.101	-1.85329	0.230696	-8.03348	9.47444e-16	1.05232e-13	12.9779
chr1	154419948	154420663	Interval_6632	1	PSMD8P1	0.730235	0.700593	-0.894993	-0.894993	-0.894993	1.25415	fMLP	vehicle_vs_fMLP	21.0195	-1.71522	0.215994	-7.94107	2.00437e-15	1.81489e-13	12.7412
chr1	154419948	154420663	Interval_6632	1	PSMD8P1	0.730235	0.700593	-0.894993	-0.894993	-0.894993	1.25415	combo	vehicle_vs_combo	34.1813	-2.15661	0.242891	-8.87891	6.75199e-19	6.89544e-18	17.1614
chr1	155970412	155971176	Interval_6776	1	ARHGEF2	1.20721	1.3713	-0.644628	-0.644628	-0.644628	-0.644628	C5A	vehicle_vs_C5A	54.7918	-1.23498	0.154466	-7.99515	1.29411e-15	1.40667e-13	12.8518
chr1	155970412	155971176	Interval_6776	1	ARHGEF2	1.20721	1.3713	-0.644628	-0.644628	-0.644628	-0.644628	fMLP	vehicle_vs_fMLP	48.2686	-1.17649	0.141485	-8.31529	9.15252e-17	1.0218e-14	13.9906
chr5	10704438	10705686	Interval_91593	1	LOC645763	0.891825	1.18942	-0.897475	-0.897475	-0.897475	0.611178	C5A	vehicle_vs_C5A	37.0862	-1.40594	0.175847	-7.99524	1.29326e-15	1.40667e-13	12.8518
chr5	10704438	10705686	Interval_91593	1	LOC645763	0.891825	1.18942	-0.897475	-0.897475	-0.897475	0.611178	fMLP	vehicle_vs_fMLP	31.6081	-1.31546	0.152898	-8.6035	7.73228e-18	1.02487e-15	14.9893
chr5	10704438	10705686	Interval_91593	1	LOC645763	0.891825	1.18942	-0.897475	-0.897475	-0.897475	0.611178	combo	vehicle_vs_combo	36.6082	-1.09883	0.156634	-7.01532	2.29423e-12	1.45868e-11	10.836
chr7	77463286	77464228	Interval_111251	1	GCNT1P5	1.16038	1.41334	-0.643429	-0.643429	-0.643429	-0.643429	C5A	vehicle_vs_C5A	80.0356	-1.11174	0.139255	-7.98345	1.42301e-15	1.54129e-13	12.8121
chr7	77463286	77464228	Interval_111251	1	GCNT1P5	1.16038	1.41334	-0.643429	-0.643429	-0.643429	-0.643429	fMLP	vehicle_vs_fMLP	70.8304	-1.0655	0.12541	-8.49614	1.95998e-17	2.46127e-15	14.6088
chrX	154368305	154369822	Interval_129896	1	FLNA	0.475695	1.14152	-0.888797	-0.888797	-0.888797	1.04917	C5A	vehicle_vs_C5A	117.792	-1.20836	0.151544	-7.97366	1.54045e-15	1.65675e-13	12.7807
chrX	154368305	154369822	Interval_129896	1	FLNA	0.475695	1.14152	-0.888797	-0.888797	-0.888797	1.04917	fMLP	vehicle_vs_fMLP	115.455	-1.39902	0.144477	-9.68339	3.54755e-22	9.60862e-20	19.0173
chrX	154368305	154369822	Interval_129896	1	FLNA	0.475695	1.14152	-0.888797	-0.888797	-0.888797	1.04917	combo	vehicle_vs_combo	119.515	-1.20462	0.131835	-9.13735	6.40007e-20	7.04166e-19	18.1523
chr8	23067622	23068239	Interval_115610	1	LOC286059	1.33371	1.24732	-0.645256	-0.645256	-0.645256	-0.645256	C5A	vehicle_vs_C5A	56.2959	-1.08634	0.136613	-7.95196	1.83584e-15	1.96063e-13	12.7076
chr8	23067622	23068239	Interval_115610	1	LOC286059	1.33371	1.24732	-0.645256	-0.645256	-0.645256	-0.645256	fMLP	vehicle_vs_fMLP	49.3363	-1.04684	0.134993	-7.75477	8.85042e-15	7.03247e-13	12.1529
chr16	67243983	67245286	Interval_45238	1	FHOD1	-0.398861	-0.186924	0.770686	1.08156	-1.6916	0.425137	C5A	vehicle_vs_C5A	107.671	-1.20692	0.152104	-7.93482	2.10805e-15	2.22797e-13	12.6521
chr16	67243983	67245286	Interval_45238	1	FHOD1	-0.398861	-0.186924	0.770686	1.08156	-1.6916	0.425137	fMLP	vehicle_vs_fMLP	95.8905	-1.18679	0.139126	-8.53035	1.459e-17	1.87788e-15	14.7263
chr16	67243983	67245286	Interval_45238	1	FHOD1	-0.398861	-0.186924	0.770686	1.08156	-1.6916	0.425137	TNFa	vehicle_vs_TNFa	99.9126	-1.27871	0.120539	-10.6083	2.72774e-26	7.97033e-25	24.0985
chr16	67243983	67245286	Interval_45238	1	FHOD1	-0.398861	-0.186924	0.770686	1.08156	-1.6916	0.425137	GMCSF	vehicle_vs_GMCSF	108.516	-1.27257	0.112721	-11.2896	1.47788e-29	7.22652e-28	27.1411
chr16	67243983	67245286	Interval_45238	1	FHOD1	-0.398861	-0.186924	0.770686	1.08156	-1.6916	0.425137	combo	vehicle_vs_combo	137.606	-1.56635	0.160261	-9.77376	1.45932e-22	1.92036e-21	20.7166
chr2	64525174	64526217	Interval_60699	1	MIR4434	0.345971	0.435483	0.638659	0.506284	-2.00506	0.0786627	C5A	vehicle_vs_C5A	56.587	-1.26366	0.159465	-7.9244	2.29252e-15	2.40628e-13	12.6187
chr2	64525174	64526217	Interval_60699	1	MIR4434	0.345971	0.435483	0.638659	0.506284	-2.00506	0.0786627	fMLP	vehicle_vs_fMLP	51.5367	-1.25245	0.155547	-8.0519	8.15203e-16	7.95986e-14	13.0991
chr2	64525174	64526217	Interval_60699	1	MIR4434	0.345971	0.435483	0.638659	0.506284	-2.00506	0.0786627	TNFa	vehicle_vs_TNFa	48.3983	-1.12831	0.139016	-8.11638	4.80314e-16	6.46256e-15	14.1896
chr2	64525174	64526217	Interval_60699	1	MIR4434	0.345971	0.435483	0.638659	0.506284	-2.00506	0.0786627	GMCSF	vehicle_vs_GMCSF	61.817	-1.42131	0.179274	-7.92815	2.22432e-15	3.31816e-14	13.4791
chr2	64525174	64526217	Interval_60699	1	MIR4434	0.345971	0.435483	0.638659	0.506284	-2.00506	0.0786627	combo	vehicle_vs_combo	61.5144	-1.00201	0.140538	-7.12985	1.00476e-12	6.54733e-12	11.1839
chr20	23156019	23156599	Interval_69776	1	RNA5SP478	0.729514	1.21096	-1.10191	-0.387119	-1.10191	0.650467	C5A	vehicle_vs_C5A	33.8322	-2.09284	0.265283	-7.88907	3.04437e-15	3.14146e-13	12.5029
chr20	23156019	23156599	Interval_69776	1	RNA5SP478	0.729514	1.21096	-1.10191	-0.387119	-1.10191	0.650467	fMLP	vehicle_vs_fMLP	26.8749	-1.84426	0.208955	-8.8261	1.08393e-18	1.62318e-16	15.7896
chr20	23156019	23156599	Interval_69776	1	RNA5SP478	0.729514	1.21096	-1.10191	-0.387119	-1.10191	0.650467	GMCSF	vehicle_vs_GMCSF	19.201	-1.02144	0.216471	-4.71861	2.37463e-06	1.31892e-05	4.87978
chr20	23156019	23156599	Interval_69776	1	RNA5SP478	0.729514	1.21096	-1.10191	-0.387119	-1.10191	0.650467	combo	vehicle_vs_combo	30.5314	-1.44931	0.196341	-7.38157	1.56434e-13	1.08836e-12	11.9632
chr12	6355903	6356640	Interval_24388	1	LOC107984500	2.04124	-0.408248	-0.408248	-0.408248	-0.408248	-0.408248	C5A	vehicle_vs_C5A	48.4643	-1.10031	0.140019	-7.8583	3.89397e-15	3.95141e-13	12.4032
chr1	209650341	209651539	Interval_10220	1	LAMB3	-0.203561	0.364192	0.313485	1.17543	-1.82114	0.171592	C5A	vehicle_vs_C5A	67.4341	-1.41904	0.180753	-7.85074	4.13604e-15	4.15563e-13	12.3814
chr1	209650341	209651539	Interval_10220	1	LAMB3	-0.203561	0.364192	0.313485	1.17543	-1.82114	0.171592	fMLP	vehicle_vs_fMLP	59.8072	-1.3597	0.149681	-9.08393	1.04723e-19	1.87466e-17	16.7271
chr1	209650341	209651539	Interval_10220	1	LAMB3	-0.203561	0.364192	0.313485	1.17543	-1.82114	0.171592	TNFa	vehicle_vs_TNFa	54.8164	-1.17532	0.134813	-8.71811	2.82874e-18	4.58188e-17	16.339
chr1	209650341	209651539	Interval_10220	1	LAMB3	-0.203561	0.364192	0.313485	1.17543	-1.82114	0.171592	GMCSF	vehicle_vs_GMCSF	63.095	-1.28874	0.124216	-10.375	3.22159e-25	1.15739e-23	22.9365
chr1	209650341	209651539	Interval_10220	1	LAMB3	-0.203561	0.364192	0.313485	1.17543	-1.82114	0.171592	combo	vehicle_vs_combo	83.3523	-1.41595	0.169361	-8.36057	6.24137e-17	5.58638e-16	15.2529
chr10	6148454	6149188	Interval_12491	1	RN7SKP78	1.05821	1.49862	-0.639207	-0.639207	-0.639207	-0.639207	C5A	vehicle_vs_C5A	41.4947	-1.26859	0.161887	-7.83628	4.64072e-15	4.63223e-13	12.3342
chr10	6148454	6149188	Interval_12491	1	RN7SKP78	1.05821	1.49862	-0.639207	-0.639207	-0.639207	-0.639207	fMLP	vehicle_vs_fMLP	37.8338	-1.29708	0.148138	-8.75584	2.02587e-18	2.92138e-16	15.5344
chr2	121197387	121198280	Interval_63146	1	LOC105373588	0.0222871	0.320014	0.152216	-0.35738	-1.60753	1.47039	C5A	vehicle_vs_C5A	35.3737	-1.45828	0.186437	-7.8218	5.20713e-15	5.16385e-13	12.287
chr2	121197387	121198280	Interval_63146	1	LOC105373588	0.0222871	0.320014	0.152216	-0.35738	-1.60753	1.47039	fMLP	vehicle_vs_fMLP	32.3149	-1.49872	0.176897	-8.47231	2.40581e-17	2.94062e-15	14.5316
chr2	121197387	121198280	Interval_63146	1	LOC105373588	0.0222871	0.320014	0.152216	-0.35738	-1.60753	1.47039	TNFa	vehicle_vs_TNFa	28.669	-1.35616	0.172881	-7.84451	4.34644e-15	5.41315e-14	13.2666
chr2	121197387	121198280	Interval_63146	1	LOC105373588	0.0222871	0.320014	0.152216	-0.35738	-1.60753	1.47039	GMCSF	vehicle_vs_GMCSF	26.8788	-1.09953	0.166307	-6.61146	3.8054e-11	3.76049e-10	9.42476
chr2	121197387	121198280	Interval_63146	1	LOC105373588	0.0222871	0.320014	0.152216	-0.35738	-1.60753	1.47039	combo	vehicle_vs_combo	42.9614	-2.02273	0.195354	-10.3542	4.00689e-25	6.2497e-24	23.2041
chr4	189631004	189631938	Interval_91334	1	LINC01262	0.448347	0.448307	-1.2655	0.989653	-1.2655	0.644689	C5A	vehicle_vs_C5A	112.707	-1.57424	0.20162	-7.80795	5.81264e-15	5.72713e-13	12.2421
chr4	189631004	189631938	Interval_91334	1	LINC01262	0.448347	0.448307	-1.2655	0.989653	-1.2655	0.644689	fMLP	vehicle_vs_fMLP	91.1753	-1.37899	0.177151	-7.7843	7.00992e-15	5.73084e-13	12.2418
chr4	189631004	189631938	Interval_91334	1	LINC01262	0.448347	0.448307	-1.2655	0.989653	-1.2655	0.644689	GMCSF	vehicle_vs_GMCSF	97.6283	-1.23831	0.142679	-8.67901	3.99245e-18	7.7869e-17	16.1086
chr4	189631004	189631938	Interval_91334	1	LINC01262	0.448347	0.448307	-1.2655	0.989653	-1.2655	0.644689	combo	vehicle_vs_combo	143.83	-1.67471	0.212073	-7.89683	2.86092e-15	2.26704e-14	13.6445
chr20	5862781	5864082	Interval_69233	1	RNU1-55P	0.604087	0.642635	-1.15339	-0.176959	-1.15339	1.23701	C5A	vehicle_vs_C5A	29.4059	-1.62953	0.208912	-7.80004	6.18879e-15	6.02007e-13	12.2204
chr20	5862781	5864082	Interval_69233	1	RNU1-55P	0.604087	0.642635	-1.15339	-0.176959	-1.15339	1.23701	fMLP	vehicle_vs_fMLP	25.0208	-1.49847	0.190583	-7.86255	3.76392e-15	3.24761e-13	12.4884
chr20	5862781	5864082	Interval_69233	1	RNU1-55P	0.604087	0.642635	-1.15339	-0.176959	-1.15339	1.23701	GMCSF	vehicle_vs_GMCSF	21.5467	-1.04952	0.187683	-5.592	2.24473e-08	1.62375e-07	6.78948
chr20	5862781	5864082	Interval_69233	1	RNU1-55P	0.604087	0.642635	-1.15339	-0.176959	-1.15339	1.23701	combo	vehicle_vs_combo	42.0409	-2.20562	0.252493	-8.73538	2.42845e-18	2.39144e-17	16.6213
chr10	96840678	96841395	Interval_16691	1	LCOR	0.556582	1.22926	-0.891978	0.890095	-0.891978	-0.891978	C5A	vehicle_vs_C5A	29.9138	-1.57629	0.202168	-7.79694	6.34253e-15	6.15004e-13	12.2111
chr10	96840678	96841395	Interval_16691	1	LCOR	0.556582	1.22926	-0.891978	0.890095	-0.891978	-0.891978	fMLP	vehicle_vs_fMLP	29.4356	-1.75563	0.186993	-9.38876	6.07125e-21	1.31324e-18	17.8817
chr10	96840678	96841395	Interval_16691	1	LCOR	0.556582	1.22926	-0.891978	0.890095	-0.891978	-0.891978	GMCSF	vehicle_vs_GMCSF	31.4477	-1.64472	0.196348	-8.37656	5.44957e-17	9.49347e-16	15.0226
chr11	130123970	130124778	Interval_23973	1	LOC124902850	0.75124	0.759735	-0.901168	-0.901168	-0.901168	1.19253	C5A	vehicle_vs_C5A	128.705	-1.14818	0.147651	-7.77632	7.46644e-15	7.08245e-13	12.1498
chr11	130123970	130124778	Interval_23973	1	LOC124902850	0.75124	0.759735	-0.901168	-0.901168	-0.901168	1.19253	fMLP	vehicle_vs_fMLP	108.58	-1.00036	0.128663	-7.77504	7.54207e-15	6.1337e-13	12.2123
chr11	130123970	130124778	Interval_23973	1	LOC124902850	0.75124	0.759735	-0.901168	-0.901168	-0.901168	1.19253	combo	vehicle_vs_combo	151.711	-1.20021	0.142875	-8.40039	4.4499e-17	4.03157e-16	15.3945
chr19	17089797	17091107	Interval_55292	1	SNORA118	0.301219	1.65053	-0.808444	-0.808444	-0.808444	0.473586	C5A	vehicle_vs_C5A	59.3449	-1.88088	0.241947	-7.77392	7.60953e-15	7.19036e-13	12.1432
chr19	17089797	17091107	Interval_55292	1	SNORA118	0.301219	1.65053	-0.808444	-0.808444	-0.808444	0.473586	fMLP	vehicle_vs_fMLP	65.5275	-2.26764	0.197419	-11.4864	1.54409e-30	1.23321e-27	26.909
chr19	17089797	17091107	Interval_55292	1	SNORA118	0.301219	1.65053	-0.808444	-0.808444	-0.808444	0.473586	combo	vehicle_vs_combo	60.1272	-1.65476	0.206573	-8.01055	1.142e-15	9.34354e-15	14.0295
chr19	54859278	54859892	Interval_57468	1	KIR3DL2	0.677689	0.599743	-0.880093	-0.880093	-0.880093	1.36285	C5A	vehicle_vs_C5A	19.8726	-1.61421	0.207652	-7.77362	7.62728e-15	7.19036e-13	12.1432
chr19	54859278	54859892	Interval_57468	1	KIR3DL2	0.677689	0.599743	-0.880093	-0.880093	-0.880093	1.36285	fMLP	vehicle_vs_fMLP	17.0691	-1.52304	0.201406	-7.56206	3.96745e-14	2.91315e-12	11.5356
chr19	54859278	54859892	Interval_57468	1	KIR3DL2	0.677689	0.599743	-0.880093	-0.880093	-0.880093	1.36285	combo	vehicle_vs_combo	27.8046	-1.97693	0.220529	-8.96448	3.11747e-19	3.27939e-18	17.4842
chr16	9127504	9128322	Interval_43268	1	RPL21P119	0.040618	1.21911	-0.0802027	-0.467994	-1.58734	0.875806	C5A	vehicle_vs_C5A	32.8709	-1.93765	0.249721	-7.75926	8.54294e-15	8.02879e-13	12.0953
chr16	9127504	9128322	Interval_43268	1	RPL21P119	0.040618	1.21911	-0.0802027	-0.467994	-1.58734	0.875806	fMLP	vehicle_vs_fMLP	30.4336	-2.06534	0.203749	-10.1367	3.79808e-24	1.40836e-21	20.8513
chr16	9127504	9128322	Interval_43268	1	RPL21P119	0.040618	1.21911	-0.0802027	-0.467994	-1.58734	0.875806	TNFa	vehicle_vs_TNFa	20.5973	-1.39193	0.193343	-7.19929	6.05258e-13	6.3434e-12	11.1977
chr16	9127504	9128322	Interval_43268	1	RPL21P119	0.040618	1.21911	-0.0802027	-0.467994	-1.58734	0.875806	GMCSF	vehicle_vs_GMCSF	20.7416	-1.25466	0.202268	-6.20299	5.54006e-10	4.82537e-09	8.31647
chr16	9127504	9128322	Interval_43268	1	RPL21P119	0.040618	1.21911	-0.0802027	-0.467994	-1.58734	0.875806	combo	vehicle_vs_combo	29.0181	-1.80912	0.197165	-9.17567	4.48769e-20	5.00475e-19	18.3006
chr8	22715389	22716441	Interval_115582	1	LOC107986926	-0.0204197	-0.231075	-0.0974424	0.551105	-1.61972	1.41756	C5A	vehicle_vs_C5A	40.466	-1.18153	0.152698	-7.73774	1.01199e-14	9.39969e-13	12.0269
chr8	22715389	22716441	Interval_115582	1	LOC107986926	-0.0204197	-0.231075	-0.0974424	0.551105	-1.61972	1.41756	fMLP	vehicle_vs_fMLP	34.1251	-1.05093	0.145915	-7.20233	5.91904e-13	3.60795e-11	10.4427
chr8	22715389	22716441	Interval_115582	1	LOC107986926	-0.0204197	-0.231075	-0.0974424	0.551105	-1.61972	1.41756	TNFa	vehicle_vs_TNFa	35.103	-1.13449	0.155838	-7.27995	3.33954e-13	3.56722e-12	11.4477
chr8	22715389	22716441	Interval_115582	1	LOC107986926	-0.0204197	-0.231075	-0.0974424	0.551105	-1.61972	1.41756	GMCSF	vehicle_vs_GMCSF	41.4108	-1.26783	0.145093	-8.73809	2.37083e-18	4.73377e-17	16.3248
chr8	22715389	22716441	Interval_115582	1	LOC107986926	-0.0204197	-0.231075	-0.0974424	0.551105	-1.61972	1.41756	combo	vehicle_vs_combo	53.3836	-1.47457	0.143562	-10.2714	9.48668e-25	1.44353e-23	22.8406
chr20	46011560	46012199	Interval_70898	1	MMP9	2.04124	-0.408248	-0.408248	-0.408248	-0.408248	-0.408248	C5A	vehicle_vs_C5A	65.7032	-1.036	0.134187	-7.72054	1.15834e-14	1.05929e-12	11.975
chr14	51848750	51849488	Interval_35930	1	GNG2	0.8294	0.815284	-0.908762	-0.908762	-0.908762	1.0816	C5A	vehicle_vs_C5A	51.9139	-1.10303	0.143139	-7.706	1.2982e-14	1.18012e-12	11.9281
chr14	51848750	51849488	Interval_35930	1	GNG2	0.8294	0.815284	-0.908762	-0.908762	-0.908762	1.0816	fMLP	vehicle_vs_fMLP	45.8764	-1.04257	0.136194	-7.65507	1.93209e-14	1.47502e-12	11.8312
chr14	51848750	51849488	Interval_35930	1	GNG2	0.8294	0.815284	-0.908762	-0.908762	-0.908762	1.0816	combo	vehicle_vs_combo	61.1125	-1.05586	0.133633	-7.90114	2.7637e-15	2.19378e-14	13.6588
chr20	43955313	43955946	Interval_70724	1	TOX2	2.04124	-0.408248	-0.408248	-0.408248	-0.408248	-0.408248	C5A	vehicle_vs_C5A	35.5423	-1.16083	0.150739	-7.70095	1.35059e-14	1.21689e-12	11.9147
chr14	95519249	95521065	Interval_38237	1	SYNE3	0.830516	1.66087	-0.622847	-0.622847	-0.622847	-0.622847	C5A	vehicle_vs_C5A	78.1331	-1.047	0.136625	-7.66326	1.81272e-14	1.59561e-12	11.7971
chr14	95519249	95521065	Interval_38237	1	SYNE3	0.830516	1.66087	-0.622847	-0.622847	-0.622847	-0.622847	fMLP	vehicle_vs_fMLP	73.9666	-1.14134	0.119331	-9.56447	1.12776e-21	2.9031e-19	18.5371
chr15	55282144	55282781	Interval_40252	1	RAB27A	1.08368	1.47814	-0.640456	-0.640456	-0.640456	-0.640456	C5A	vehicle_vs_C5A	46.3102	-1.10254	0.143866	-7.66362	1.80771e-14	1.59561e-12	11.7971
chr15	55282144	55282781	Interval_40252	1	RAB27A	1.08368	1.47814	-0.640456	-0.640456	-0.640456	-0.640456	fMLP	vehicle_vs_fMLP	42.0662	-1.1341	0.134026	-8.46181	2.63268e-17	3.19077e-15	14.4961
chr20	50339991	50340591	Interval_71209	1	LOC105372657	1.27887	0.740972	-0.891775	-0.891775	-0.891775	0.655478	C5A	vehicle_vs_C5A	30.2965	-1.42177	0.185731	-7.65497	1.93352e-14	1.69683e-12	11.7704
chr20	50339991	50340591	Interval_71209	1	LOC105372657	1.27887	0.740972	-0.891775	-0.891775	-0.891775	0.655478	fMLP	vehicle_vs_fMLP	24.8389	-1.22589	0.184541	-6.64292	3.07536e-11	1.40094e-09	8.85358
chr20	50339991	50340591	Interval_71209	1	LOC105372657	1.27887	0.740972	-0.891775	-0.891775	-0.891775	0.655478	combo	vehicle_vs_combo	31.2315	-1.13006	0.183842	-6.1469	7.90109e-10	4.07388e-09	8.38999
chr4	168451063	168452381	Interval_90577	1	LOC124900181	0.520707	1.27641	-1.15392	-0.135895	-1.15392	0.646617	C5A	vehicle_vs_C5A	52.7536	-1.92266	0.251234	-7.65284	1.96586e-14	1.71558e-12	11.7656
chr4	168451063	168452381	Interval_90577	1	LOC124900181	0.520707	1.27641	-1.15392	-0.135895	-1.15392	0.646617	fMLP	vehicle_vs_fMLP	40.0946	-1.71383	0.186764	-9.17641	4.457e-20	8.41373e-18	17.075
chr4	168451063	168452381	Interval_90577	1	LOC124900181	0.520707	1.27641	-1.15392	-0.135895	-1.15392	0.646617	GMCSF	vehicle_vs_GMCSF	29.7868	-1.01803	0.177266	-5.74293	9.305e-09	7.03989e-08	7.15243
chr4	168451063	168452381	Interval_90577	1	LOC124900181	0.520707	1.27641	-1.15392	-0.135895	-1.15392	0.646617	combo	vehicle_vs_combo	43.1354	-1.45449	0.191484	-7.59592	3.05602e-14	2.23763e-13	12.6502
chr4	87895479	87897558	Interval_87565	1	HSP90AB3P	1.21859	1.36078	-0.644844	-0.644844	-0.644844	-0.644844	C5A	vehicle_vs_C5A	161.071	-1.14279	0.149545	-7.64181	2.14188e-14	1.85857e-12	11.7308
chr4	87895479	87897558	Interval_87565	1	HSP90AB3P	1.21859	1.36078	-0.644844	-0.644844	-0.644844	-0.644844	fMLP	vehicle_vs_fMLP	137.596	-1.00993	0.127749	-7.9056	2.66637e-15	2.36615e-13	12.626
chr1	116537477	116539116	Interval_5651	1	NAP1L4P1	0.347195	0.187858	-1.20433	1.24354	-1.20433	0.630058	C5A	vehicle_vs_C5A	79.108	-1.24126	0.162498	-7.63863	2.1955e-14	1.89434e-12	11.7225
chr1	116537477	116539116	Interval_5651	1	NAP1L4P1	0.347195	0.187858	-1.20433	1.24354	-1.20433	0.630058	fMLP	vehicle_vs_fMLP	67.9433	-1.1173	0.154562	-7.22881	4.87236e-13	3.02923e-11	10.5187
chr1	116537477	116539116	Interval_5651	1	NAP1L4P1	0.347195	0.187858	-1.20433	1.24354	-1.20433	0.630058	GMCSF	vehicle_vs_GMCSF	85.8901	-1.39502	0.149923	-9.30492	1.34097e-20	3.19975e-19	18.4949
chr1	116537477	116539116	Interval_5651	1	NAP1L4P1	0.347195	0.187858	-1.20433	1.24354	-1.20433	0.630058	combo	vehicle_vs_combo	92.5723	-1.09492	0.137542	-7.96066	1.7113e-15	1.38128e-14	13.8597
chr11	64334993	64336055	Interval_20816	1	CCDC88B	1.16743	0.613961	-0.898744	-0.898744	-0.898744	0.914841	C5A	vehicle_vs_C5A	29.057	-1.67389	0.220219	-7.601	2.93844e-14	2.49311e-12	11.6033
chr11	64334993	64336055	Interval_20816	1	CCDC88B	1.16743	0.613961	-0.898744	-0.898744	-0.898744	0.914841	fMLP	vehicle_vs_fMLP	25.7332	-1.60435	0.246475	-6.50916	7.55742e-11	3.19835e-09	8.49507
chr11	64334993	64336055	Interval_20816	1	CCDC88B	1.16743	0.613961	-0.898744	-0.898744	-0.898744	0.914841	combo	vehicle_vs_combo	33.0767	-1.53467	0.225852	-6.79504	1.08279e-11	6.53495e-11	10.1848
chr14	103417496	103418996	Interval_38734	1	RPL10AP1	0.37437	0.952638	0.531512	-1.26738	-1.26738	0.676246	C5A	vehicle_vs_C5A	52.1705	-1.41218	0.186506	-7.57181	3.68059e-14	3.06321e-12	11.5138
chr14	103417496	103418996	Interval_38734	1	RPL10AP1	0.37437	0.952638	0.531512	-1.26738	-1.26738	0.676246	fMLP	vehicle_vs_fMLP	48.3436	-1.43652	0.163865	-8.76647	1.84354e-18	2.6959e-16	15.5693
chr14	103417496	103418996	Interval_38734	1	RPL10AP1	0.37437	0.952638	0.531512	-1.26738	-1.26738	0.676246	TNFa	vehicle_vs_TNFa	43.9424	-1.24523	0.162843	-7.64681	2.06032e-14	2.42169e-13	12.6159
chr14	103417496	103418996	Interval_38734	1	RPL10AP1	0.37437	0.952638	0.531512	-1.26738	-1.26738	0.676246	combo	vehicle_vs_combo	60.1002	-1.41753	0.179604	-7.8925	2.96202e-15	2.33927e-14	13.6309
chr9	114994573	114996651	Interval_124747	1	TNFSF8	0.924794	1.59801	-0.6307	-0.6307	-0.6307	-0.6307	C5A	vehicle_vs_C5A	147.128	-1.18612	0.15683	-7.56307	3.9367e-14	3.2586e-12	11.487
chr9	114994573	114996651	Interval_124747	1	TNFSF8	0.924794	1.59801	-0.6307	-0.6307	-0.6307	-0.6307	fMLP	vehicle_vs_fMLP	125.337	-1.07249	0.119006	-9.01208	2.02188e-19	3.47942e-17	16.4585
chr16	4679879	4680665	Interval_43165	1	MIR6769A	1.28846	1.29352	-0.645496	-0.645496	-0.645496	-0.645496	C5A	vehicle_vs_C5A	23.3748	-1.69391	0.223987	-7.56251	3.95353e-14	3.26369e-12	11.4863
chr16	4679879	4680665	Interval_43165	1	MIR6769A	1.28846	1.29352	-0.645496	-0.645496	-0.645496	-0.645496	fMLP	vehicle_vs_fMLP	20.8279	-1.6536	0.218872	-7.55513	4.18454e-14	3.04533e-12	11.5164
chr1	15952771	15953207	Interval_726	1	LOC124903855	0.444169	0.574033	-0.847145	-0.847145	-0.847145	1.52323	C5A	vehicle_vs_C5A	16.6908	-2.5848	0.341929	-7.55948	4.04687e-14	3.33174e-12	11.4773
chr1	15952771	15953207	Interval_726	1	LOC124903855	0.444169	0.574033	-0.847145	-0.847145	-0.847145	1.52323	fMLP	vehicle_vs_fMLP	13.4904	-2.45594	0.310581	-7.90757	2.62465e-15	2.33579e-13	12.6316
chr1	15952771	15953207	Interval_726	1	LOC124903855	0.444169	0.574033	-0.847145	-0.847145	-0.847145	1.52323	combo	vehicle_vs_combo	22.8071	-2.89211	0.29338	-9.85789	6.33644e-23	8.54775e-22	21.0681
chr17	31580322	31581121	Interval_47967	1	MIR365B	0.235234	0.40453	-0.0125217	-0.285771	-1.69404	1.35257	C5A	vehicle_vs_C5A	14.7639	-1.97414	0.26139	-7.55247	4.27077e-14	3.48787e-12	11.4574
chr17	31580322	31581121	Interval_47967	1	MIR365B	0.235234	0.40453	-0.0125217	-0.285771	-1.69404	1.35257	fMLP	vehicle_vs_fMLP	13.2996	-2.01941	0.257148	-7.8531	4.05879e-15	3.44477e-13	12.4628
chr17	31580322	31581121	Interval_47967	1	MIR365B	0.235234	0.40453	-0.0125217	-0.285771	-1.69404	1.35257	TNFa	vehicle_vs_TNFa	11.944	-1.87822	0.27655	-6.79161	1.10888e-11	1.03257e-10	9.98608
chr17	31580322	31581121	Interval_47967	1	MIR365B	0.235234	0.40453	-0.0125217	-0.285771	-1.69404	1.35257	GMCSF	vehicle_vs_GMCSF	11.6141	-1.69334	0.272197	-6.221	4.93992e-10	4.33189e-09	8.36332
chr17	31580322	31581121	Interval_47967	1	MIR365B	0.235234	0.40453	-0.0125217	-0.285771	-1.69404	1.35257	combo	vehicle_vs_combo	20.6191	-2.62805	0.2881	-9.12202	7.37346e-20	8.07271e-19	18.093
chr11	44954547	44955794	Interval_20090	1	TP53I11	1.26959	1.31217	-0.645439	-0.645439	-0.645439	-0.645439	C5A	vehicle_vs_C5A	75.1305	-1.26317	0.168726	-7.48652	7.07255e-14	5.56763e-12	11.2543
chr11	44954547	44955794	Interval_20090	1	TP53I11	1.26959	1.31217	-0.645439	-0.645439	-0.645439	-0.645439	fMLP	vehicle_vs_fMLP	65.3495	-1.18831	0.157378	-7.55068	4.33008e-14	3.12931e-12	11.5046
chr10	97543059	97543705	Interval_16750	1	LOC124902488	0.787756	0.769818	-0.9042	-0.9042	-0.9042	1.15503	C5A	vehicle_vs_C5A	12.9093	-2.27295	0.303975	-7.47741	7.58039e-14	5.93681e-12	11.2264
chr10	97543059	97543705	Interval_16750	1	LOC124902488	0.787756	0.769818	-0.9042	-0.9042	-0.9042	1.15503	fMLP	vehicle_vs_fMLP	10.8963	-2.09471	0.282228	-7.42205	1.1532e-13	7.80868e-12	11.1074
chr10	97543059	97543705	Interval_16750	1	LOC124902488	0.787756	0.769818	-0.9042	-0.9042	-0.9042	1.15503	combo	vehicle_vs_combo	14.8123	-2.13785	0.270528	-7.90254	2.73282e-15	2.17092e-14	13.6634
chr19	6667005	6667718	Interval_54422	1	TNFSF14	0.702583	1.27529	-0.892591	-0.892591	-0.892591	0.699901	C5A	vehicle_vs_C5A	92.4992	-1.36479	0.183696	-7.42963	1.08905e-13	8.35781e-12	11.0779
chr19	6667005	6667718	Interval_54422	1	TNFSF14	0.702583	1.27529	-0.892591	-0.892591	-0.892591	0.699901	fMLP	vehicle_vs_fMLP	81.4816	-1.33591	0.154928	-8.62279	6.5342e-18	8.80771e-16	15.0551
chr19	6667005	6667718	Interval_54422	1	TNFSF14	0.702583	1.27529	-0.892591	-0.892591	-0.892591	0.699901	combo	vehicle_vs_combo	91.5012	-1.25914	0.177614	-7.0892	1.34889e-12	8.72412e-12	11.0593
chr19	8486915	8488031	Interval_54583	1	PRAM1	0.952975	1.57807	-0.63276	-0.63276	-0.63276	-0.63276	C5A	vehicle_vs_C5A	86.9734	-1.02826	0.138509	-7.42377	1.13836e-13	8.67086e-12	11.0619
chr19	8486915	8488031	Interval_54583	1	PRAM1	0.952975	1.57807	-0.63276	-0.63276	-0.63276	-0.63276	fMLP	vehicle_vs_fMLP	79.2307	-1.06377	0.121934	-8.72415	2.68189e-18	3.77988e-16	15.4225
chr3	128787346	128788441	Interval_80854	1	RN7SL698P	0.259615	0.768162	-0.839928	-0.839928	-0.839928	1.49201	C5A	vehicle_vs_C5A	36.9462	-1.45049	0.19546	-7.42089	1.16334e-13	8.83905e-12	11.0536
chr3	128787346	128788441	Interval_80854	1	RN7SL698P	0.259615	0.768162	-0.839928	-0.839928	-0.839928	1.49201	fMLP	vehicle_vs_fMLP	34.6222	-1.51536	0.169699	-8.92969	4.27215e-19	6.82405e-17	16.166
chr3	128787346	128788441	Interval_80854	1	RN7SL698P	0.259615	0.768162	-0.839928	-0.839928	-0.839928	1.49201	combo	vehicle_vs_combo	44.3256	-1.66935	0.160387	-10.4082	2.27395e-25	3.6082e-24	23.4427
chr14	102565312	102566016	Interval_38630	1	RN7SL546P	1.04944	1.50555	-0.638747	-0.638747	-0.638747	-0.638747	C5A	vehicle_vs_C5A	47.8949	-1.13567	0.153474	-7.39975	1.36445e-13	1.01648e-11	10.9929
chr14	102565312	102566016	Interval_38630	1	RN7SL546P	1.04944	1.50555	-0.638747	-0.638747	-0.638747	-0.638747	fMLP	vehicle_vs_fMLP	44.4532	-1.19783	0.144205	-8.30647	9.85898e-17	1.08896e-14	13.963
chr7	141960488	141962097	Interval_114091	1	TAS2R38	0.911825	1.607	-0.629707	-0.629707	-0.629707	-0.629707	C5A	vehicle_vs_C5A	60.5406	-1.15147	0.155785	-7.3914	1.45292e-13	1.07976e-11	10.9667
chr7	141960488	141962097	Interval_114091	1	TAS2R38	0.911825	1.607	-0.629707	-0.629707	-0.629707	-0.629707	fMLP	vehicle_vs_fMLP	57.2658	-1.25864	0.142045	-8.8609	7.93711e-19	1.22389e-16	15.9123
chr19	45514796	45516454	Interval_56706	1	VASP	-0.573644	-0.556826	0.248604	1.30765	-1.33059	0.904806	C5A	vehicle_vs_C5A	176.799	-1.09791	0.148873	-7.37476	1.64637e-13	1.21466e-11	10.9155
chr19	45514796	45516454	Interval_56706	1	VASP	-0.573644	-0.556826	0.248604	1.30765	-1.33059	0.904806	fMLP	vehicle_vs_fMLP	159.421	-1.05491	0.141815	-7.43863	1.01735e-13	6.94921e-12	11.1581
chr19	45514796	45516454	Interval_56706	1	VASP	-0.573644	-0.556826	0.248604	1.30765	-1.33059	0.904806	TNFa	vehicle_vs_TNFa	169.997	-1.25756	0.121991	-10.3086	6.44047e-25	1.6872e-23	22.7728
chr19	45514796	45516454	Interval_56706	1	VASP	-0.573644	-0.556826	0.248604	1.30765	-1.33059	0.904806	GMCSF	vehicle_vs_GMCSF	206.781	-1.5283	0.114181	-13.3849	7.41287e-41	9.01938e-39	38.0448
chr19	45514796	45516454	Interval_56706	1	VASP	-0.573644	-0.556826	0.248604	1.30765	-1.33059	0.904806	combo	vehicle_vs_combo	239.014	-1.79602	0.146833	-12.2317	2.10496e-34	5.81253e-33	32.2356
chr10	84156242	84157613	Interval_16019	1	CERNA2	0.343309	1.163	-0.873428	-0.873428	-0.873428	1.11397	C5A	vehicle_vs_C5A	53.6417	-1.16726	0.158488	-7.36497	1.77189e-13	1.29475e-11	10.8878
chr10	84156242	84157613	Interval_16019	1	CERNA2	0.343309	1.163	-0.873428	-0.873428	-0.873428	1.11397	fMLP	vehicle_vs_fMLP	51.6603	-1.26133	0.133069	-9.47882	2.57178e-21	5.98794e-19	18.2227
chr10	84156242	84157613	Interval_16019	1	CERNA2	0.343309	1.163	-0.873428	-0.873428	-0.873428	1.11397	combo	vehicle_vs_combo	73.5164	-1.45055	0.160417	-9.04237	1.53311e-19	1.6444e-18	17.784
chr15	70480051	70480800	Interval_41292	1	LINC02205	0.244954	0.204693	-1.20051	1.21207	-1.20051	0.739298	C5A	vehicle_vs_C5A	12.2657	-2.11206	0.288028	-7.33282	2.25362e-13	1.62345e-11	10.7896
chr15	70480051	70480800	Interval_41292	1	LINC02205	0.244954	0.204693	-1.20051	1.21207	-1.20051	0.739298	fMLP	vehicle_vs_fMLP	11.2689	-2.03268	0.281595	-7.21846	5.25808e-13	3.24314e-11	10.489
chr15	70480051	70480800	Interval_41292	1	LINC02205	0.244954	0.204693	-1.20051	1.21207	-1.20051	0.739298	GMCSF	vehicle_vs_GMCSF	16.0199	-2.51759	0.274246	-9.18003	4.30978e-20	9.80578e-19	18.0085
chr15	70480051	70480800	Interval_41292	1	LINC02205	0.244954	0.204693	-1.20051	1.21207	-1.20051	0.739298	combo	vehicle_vs_combo	16.2465	-2.41202	0.29627	-8.14129	3.91084e-16	3.31469e-15	14.4796
chr5	177493921	177495084	Interval_99150	1	PDLIM7	0.280159	0.437982	1.14997	-1.23426	-1.23426	0.600399	C5A	vehicle_vs_C5A	104.655	-1.1574	0.157866	-7.33152	2.27558e-13	1.63542e-11	10.7864
chr5	177493921	177495084	Interval_99150	1	PDLIM7	0.280159	0.437982	1.14997	-1.23426	-1.23426	0.600399	fMLP	vehicle_vs_fMLP	90.6201	-1.08183	0.140868	-7.67975	1.594e-14	1.22896e-12	11.9105
chr5	177493921	177495084	Interval_99150	1	PDLIM7	0.280159	0.437982	1.14997	-1.23426	-1.23426	0.600399	TNFa	vehicle_vs_TNFa	90.4321	-1.10186	0.123937	-8.89051	6.08276e-19	1.04331e-17	16.9816
chr5	177493921	177495084	Interval_99150	1	PDLIM7	0.280159	0.437982	1.14997	-1.23426	-1.23426	0.600399	combo	vehicle_vs_combo	109.822	-1.0503	0.135997	-7.72294	1.13676e-14	8.56503e-14	13.0673
chr9	129816768	129817974	Interval_125418	1	TOR1A	1.24286	1.33796	-0.645205	-0.645205	-0.645205	-0.645205	C5A	vehicle_vs_C5A	44.4805	-1.08729	0.148694	-7.31228	2.62656e-13	1.87006e-11	10.7281
chr9	129816768	129817974	Interval_125418	1	TOR1A	1.24286	1.33796	-0.645205	-0.645205	-0.645205	-0.645205	fMLP	vehicle_vs_fMLP	39.7148	-1.08652	0.145353	-7.47509	7.71511e-14	5.38812e-12	11.2686
chr17	42517460	42519046	Interval_48658	1	MIR5010	0.609146	0.475931	-1.15377	-0.093335	-1.15377	1.3158	C5A	vehicle_vs_C5A	19.2807	-1.77476	0.24479	-7.25013	4.16375e-13	2.89698e-11	10.5381
chr17	42517460	42519046	Interval_48658	1	MIR5010	0.609146	0.475931	-1.15377	-0.093335	-1.15377	1.3158	fMLP	vehicle_vs_fMLP	15.2247	-1.55555	0.22343	-6.96213	3.35155e-12	1.8124e-10	9.74175
chr17	42517460	42519046	Interval_48658	1	MIR5010	0.609146	0.475931	-1.15377	-0.093335	-1.15377	1.3158	GMCSF	vehicle_vs_GMCSF	13.9114	-1.2001	0.222274	-5.39919	6.69406e-08	4.58256e-07	6.33889
chr17	42517460	42519046	Interval_48658	1	MIR5010	0.609146	0.475931	-1.15377	-0.093335	-1.15377	1.3158	combo	vehicle_vs_combo	22.4281	-1.77793	0.216243	-8.22191	2.00287e-16	1.72909e-15	14.7622
chr22	44172137	44173110	Interval_75148	1	PARVG	1.07599	1.48438	-0.640092	-0.640092	-0.640092	-0.640092	C5A	vehicle_vs_C5A	39.0636	-1.16535	0.160874	-7.24387	4.3606e-13	3.02018e-11	10.52
chr22	44172137	44173110	Interval_75148	1	PARVG	1.07599	1.48438	-0.640092	-0.640092	-0.640092	-0.640092	fMLP	vehicle_vs_fMLP	37.0109	-1.30071	0.162016	-8.02829	9.88394e-16	9.47277e-14	13.0235
chr9	92961488	92962250	Interval_123610	1	FGD3	2.04124	-0.408248	-0.408248	-0.408248	-0.408248	-0.408248	C5A	vehicle_vs_C5A	105.107	-1.10969	0.153799	-7.21519	5.38586e-13	3.68021e-11	10.4341
chr10	104318562	104319646	Interval_17142	1	ITPRIP-AS1	1.1338	1.43634	-0.642536	-0.642536	-0.642536	-0.642536	C5A	vehicle_vs_C5A	68.8472	-1.26126	0.17493	-7.2101	5.59119e-13	3.8035e-11	10.4198
chr10	104318562	104319646	Interval_17142	1	ITPRIP-AS1	1.1338	1.43634	-0.642536	-0.642536	-0.642536	-0.642536	fMLP	vehicle_vs_fMLP	58.4142	-1.14065	0.14681	-7.76953	7.87748e-15	6.38979e-13	12.1945
chr20	2210864	2211774	Interval_68965	1	LOC388780	1.08296	0.577558	-0.898546	-0.898546	-0.898546	1.03512	C5A	vehicle_vs_C5A	41.8826	-1.32348	0.18456	-7.17099	7.44599e-13	4.92273e-11	10.3078
chr20	2210864	2211774	Interval_68965	1	LOC388780	1.08296	0.577558	-0.898546	-0.898546	-0.898546	1.03512	fMLP	vehicle_vs_fMLP	32.9387	-1.01888	0.164456	-6.19542	5.81282e-10	2.09558e-08	7.6787
chr20	2210864	2211774	Interval_68965	1	LOC388780	1.08296	0.577558	-0.898546	-0.898546	-0.898546	1.03512	combo	vehicle_vs_combo	51.8806	-1.31069	0.194125	-6.75178	1.46038e-11	8.7309e-11	10.0589
chr16	4477963	4478452	Interval_43139	1	NMRAL1	0.934339	1.22476	-0.888767	-0.888767	-0.888767	0.507199	C5A	vehicle_vs_C5A	17.483	-1.9508	0.273542	-7.13164	9.91798e-13	6.40454e-11	10.1935
chr16	4477963	4478452	Interval_43139	1	NMRAL1	0.934339	1.22476	-0.888767	-0.888767	-0.888767	0.507199	fMLP	vehicle_vs_fMLP	15.6627	-1.93161	0.252476	-7.65065	1.99959e-14	1.52281e-12	11.8174
chr16	4477963	4478452	Interval_43139	1	NMRAL1	0.934339	1.22476	-0.888767	-0.888767	-0.888767	0.507199	combo	vehicle_vs_combo	17.1972	-1.82254	0.307792	-5.92134	3.19326e-09	1.56586e-08	7.80525
chr7	141864687	141865630	Interval_114073	1	OR9A3P	0.353369	0.588174	-0.834521	-0.834521	-0.834521	1.56202	C5A	vehicle_vs_C5A	16.1666	-1.85483	0.260384	-7.12344	1.05264e-12	6.74041e-11	10.1713
chr7	141864687	141865630	Interval_114073	1	OR9A3P	0.353369	0.588174	-0.834521	-0.834521	-0.834521	1.56202	fMLP	vehicle_vs_fMLP	15.1591	-1.86122	0.23969	-7.76514	8.15571e-15	6.57914e-13	12.1818
chr7	141864687	141865630	Interval_114073	1	OR9A3P	0.353369	0.588174	-0.834521	-0.834521	-0.834521	1.56202	combo	vehicle_vs_combo	29.194	-2.54034	0.261178	-9.72644	2.32583e-22	3.01728e-21	20.5204
chr20	23147400	23148939	Interval_69773	1	RNA5SP478	0.910897	0.879867	-0.912663	-0.912663	-0.912663	0.947225	C5A	vehicle_vs_C5A	161.367	-1.11676	0.156966	-7.11466	1.1219e-12	7.1242e-11	10.1473
chr20	23147400	23148939	Interval_69773	1	RNA5SP478	0.910897	0.879867	-0.912663	-0.912663	-0.912663	0.947225	fMLP	vehicle_vs_fMLP	138.4	-1.02363	0.145368	-7.04168	1.89936e-12	1.06024e-10	9.9746
chr20	23147400	23148939	Interval_69773	1	RNA5SP478	0.910897	0.879867	-0.912663	-0.912663	-0.912663	0.947225	combo	vehicle_vs_combo	197.16	-1.23829	0.180731	-6.85159	7.30356e-12	4.47289e-11	10.3494
chr7	141889282	141890533	Interval_114077	1	OR9A1P	0.677729	0.849825	-0.901113	-0.901113	-0.901113	1.17578	C5A	vehicle_vs_C5A	24.3642	-1.37308	0.19338	-7.10044	1.2436e-12	7.84805e-11	10.1052
chr7	141889282	141890533	Interval_114077	1	OR9A1P	0.677729	0.849825	-0.901113	-0.901113	-0.901113	1.17578	fMLP	vehicle_vs_fMLP	21.575	-1.35587	0.181869	-7.45517	8.97546e-14	6.21261e-12	11.2067
chr7	141889282	141890533	Interval_114077	1	OR9A1P	0.677729	0.849825	-0.901113	-0.901113	-0.901113	1.17578	combo	vehicle_vs_combo	29.1792	-1.45467	0.186703	-7.79136	6.6291e-15	5.09332e-14	13.293
chr8	125168584	125169407	Interval_119886	1	NSMCE2	0.158127	0.597986	-1.23435	1.08397	-1.23435	0.628624	C5A	vehicle_vs_C5A	33.1255	-1.23983	0.175704	-7.05637	1.70911e-12	1.05888e-10	9.97515
chr8	125168584	125169407	Interval_119886	1	NSMCE2	0.158127	0.597986	-1.23435	1.08397	-1.23435	0.628624	fMLP	vehicle_vs_fMLP	31.9539	-1.39119	0.172574	-8.06144	7.54008e-16	7.47957e-14	13.1261
chr8	125168584	125169407	Interval_119886	1	NSMCE2	0.158127	0.597986	-1.23435	1.08397	-1.23435	0.628624	GMCSF	vehicle_vs_GMCSF	35.8369	-1.33408	0.151356	-8.81418	1.2056e-18	2.4689e-17	16.6075
chr8	125168584	125169407	Interval_119886	1	NSMCE2	0.158127	0.597986	-1.23435	1.08397	-1.23435	0.628624	combo	vehicle_vs_combo	39.5479	-1.29694	0.166122	-7.80715	5.84974e-15	4.51232e-14	13.3456
chr12	49824826	49825589	Interval_26593	1	NCKAP5L	0.986194	1.55385	-0.635012	-0.635012	-0.635012	-0.635012	C5A	vehicle_vs_C5A	31.8272	-1.35809	0.193073	-7.03404	2.00635e-12	1.23262e-10	9.90917
chr12	49824826	49825589	Interval_26593	1	NCKAP5L	0.986194	1.55385	-0.635012	-0.635012	-0.635012	-0.635012	fMLP	vehicle_vs_fMLP	28.0873	-1.34065	0.164792	-8.13538	4.10635e-16	4.17989e-14	13.3788
chr5	169716215	169717816	Interval_98700	1	DOCK2	2.04124	-0.408248	-0.408248	-0.408248	-0.408248	-0.408248	C5A	vehicle_vs_C5A	39.3561	-1.05597	0.150171	-7.03178	2.03919e-12	1.2482e-10	9.90372
chr22	30205516	30206312	Interval_74277	1	LOC105372988	0.722852	0.254631	0.390899	-1.23455	-1.23455	1.10073	C5A	vehicle_vs_C5A	22.0156	-1.52667	0.217928	-7.00538	2.46325e-12	1.49875e-10	9.82427
chr22	30205516	30206312	Interval_74277	1	LOC105372988	0.722852	0.254631	0.390899	-1.23455	-1.23455	1.10073	fMLP	vehicle_vs_fMLP	18.3179	-1.41124	0.230693	-6.11739	9.51206e-10	3.3554e-08	7.47426
chr22	30205516	30206312	Interval_74277	1	LOC105372988	0.722852	0.254631	0.390899	-1.23455	-1.23455	1.10073	TNFa	vehicle_vs_TNFa	16.7536	-1.26733	0.206817	-6.1278	8.91036e-10	6.94719e-09	8.15819
chr22	30205516	30206312	Interval_74277	1	LOC105372988	0.722852	0.254631	0.390899	-1.23455	-1.23455	1.10073	combo	vehicle_vs_combo	27.2278	-1.8217	0.2494	-7.30432	2.78663e-13	1.9018e-12	11.7208
chr10	117456287	117456868	Interval_17597	1	LOC105378502	1.60012	0.921755	-0.63047	-0.63047	-0.63047	-0.63047	C5A	vehicle_vs_C5A	27.8379	-1.22356	0.175147	-6.98594	2.82959e-12	1.69465e-10	9.77092
chr10	117456287	117456868	Interval_17597	1	LOC105378502	1.60012	0.921755	-0.63047	-0.63047	-0.63047	-0.63047	fMLP	vehicle_vs_fMLP	22.3137	-1.00494	0.17212	-5.83863	5.26333e-09	1.58715e-07	6.79938
chr10	17032166	17032880	Interval_13108	1	CUBN	0.797351	1.17414	-0.90254	0.736126	-0.90254	-0.90254	C5A	vehicle_vs_C5A	63.9799	-1.44481	0.206851	-6.98478	2.853e-12	1.70532e-10	9.76819
chr10	17032166	17032880	Interval_13108	1	CUBN	0.797351	1.17414	-0.90254	0.736126	-0.90254	-0.90254	fMLP	vehicle_vs_fMLP	55.3275	-1.33537	0.173721	-7.68682	1.50832e-14	1.16579e-12	11.9334
chr10	17032166	17032880	Interval_13108	1	CUBN	0.797351	1.17414	-0.90254	0.736126	-0.90254	-0.90254	GMCSF	vehicle_vs_GMCSF	58.5896	-1.19025	0.180111	-6.60842	3.88447e-11	3.83376e-10	9.41637
chr8	102805772	102807779	Interval_118890	1	GASAL1	0.0890879	0.661426	-0.794105	-0.794105	-0.794105	1.6318	C5A	vehicle_vs_C5A	67.911	-1.02843	0.147473	-6.97368	3.08764e-12	1.83124e-10	9.73725
chr8	102805772	102807779	Interval_118890	1	GASAL1	0.0890879	0.661426	-0.794105	-0.794105	-0.794105	1.6318	fMLP	vehicle_vs_fMLP	65.2269	-1.16824	0.13128	-8.89885	5.64296e-19	8.96771e-17	16.0473
chr8	102805772	102807779	Interval_118890	1	GASAL1	0.0890879	0.661426	-0.794105	-0.794105	-0.794105	1.6318	combo	vehicle_vs_combo	96.2526	-1.49757	0.134566	-11.1288	9.0802e-29	1.79575e-27	26.7458
chr9	114957830	114959320	Interval_124743	1	TNFSF8	0.943105	1.58511	-0.632054	-0.632054	-0.632054	-0.632054	C5A	vehicle_vs_C5A	92.3202	-1.20437	0.173003	-6.96155	3.36548e-12	1.97683e-10	9.70403
chr9	114957830	114959320	Interval_124743	1	TNFSF8	0.943105	1.58511	-0.632054	-0.632054	-0.632054	-0.632054	fMLP	vehicle_vs_fMLP	85.2943	-1.24756	0.151829	-8.21692	2.08793e-16	2.19165e-14	13.6592
chr3	49443500	49444422	Interval_77972	1	NICN1	1.51287	0.791541	-0.827284	-0.827284	-0.827284	0.17744	C5A	vehicle_vs_C5A	14.679	-1.589	0.22879	-6.94525	3.77781e-12	2.18541e-10	9.66047
chr3	49443500	49444422	Interval_77972	1	NICN1	1.51287	0.791541	-0.827284	-0.827284	-0.827284	0.17744	fMLP	vehicle_vs_fMLP	12.7044	-1.43119	0.247156	-5.79063	7.01234e-09	2.07624e-07	6.68272
chr3	49443500	49444422	Interval_77972	1	NICN1	1.51287	0.791541	-0.827284	-0.827284	-0.827284	0.17744	combo	vehicle_vs_combo	13.6043	-1.06345	0.250621	-4.24326	2.203e-05	7.11817e-05	4.14763
chr8	27371810	27372540	Interval_115847	1	PTK2B	0.436881	0.180296	1.41546	-1.15988	-1.15988	0.287131	C5A	vehicle_vs_C5A	28.7608	-1.28479	0.185522	-6.92525	4.35196e-12	2.49393e-10	9.60312
chr8	27371810	27372540	Interval_115847	1	PTK2B	0.436881	0.180296	1.41546	-1.15988	-1.15988	0.287131	fMLP	vehicle_vs_fMLP	25.1092	-1.21337	0.191316	-6.34221	2.26499e-10	8.70987e-09	8.05999
chr8	27371810	27372540	Interval_115847	1	PTK2B	0.436881	0.180296	1.41546	-1.15988	-1.15988	0.287131	TNFa	vehicle_vs_TNFa	30.1308	-1.56903	0.184921	-8.48487	2.15954e-17	3.24796e-16	15.4884
chr8	27371810	27372540	Interval_115847	1	PTK2B	0.436881	0.180296	1.41546	-1.15988	-1.15988	0.287131	combo	vehicle_vs_combo	32.4897	-1.16747	0.186356	-6.26473	3.73474e-10	1.9838e-09	8.7025
chr15	58521291	58521982	Interval_40468	1	LIPC	0.430147	0.781016	-0.868348	1.39388	-0.868348	-0.868348	C5A	vehicle_vs_C5A	62.3704	-1.06307	0.153628	-6.91978	4.52335e-12	2.56805e-10	9.5904
chr15	58521291	58521982	Interval_40468	1	LIPC	0.430147	0.781016	-0.868348	1.39388	-0.868348	-0.868348	fMLP	vehicle_vs_fMLP	57.3395	-1.09784	0.141392	-7.76452	8.19541e-15	6.57914e-13	12.1818
chr15	58521291	58521982	Interval_40468	1	LIPC	0.430147	0.781016	-0.868348	1.39388	-0.868348	-0.868348	GMCSF	vehicle_vs_GMCSF	65.4612	-1.12924	0.127726	-8.84112	9.47663e-19	1.95741e-17	16.7083
chr9	83510691	83511566	Interval_123158	1	LOC124902346	1.0456	1.50857	-0.638542	-0.638542	-0.638542	-0.638542	C5A	vehicle_vs_C5A	61.7663	-1.05376	0.152355	-6.91645	4.63095e-12	2.6194e-10	9.5818
chr9	83510691	83511566	Interval_123158	1	LOC124902346	1.0456	1.50857	-0.638542	-0.638542	-0.638542	-0.638542	fMLP	vehicle_vs_fMLP	54.798	-1.01073	0.129974	-7.7764	7.4619e-15	6.08438e-13	12.2158
chr11	43830565	43831449	Interval_20041	1	LOC107984328	0.362105	0.718601	-0.851877	-0.851877	-0.851877	1.47493	C5A	vehicle_vs_C5A	25.3064	-1.84106	0.266758	-6.90161	5.14151e-12	2.87097e-10	9.54197
chr11	43830565	43831449	Interval_20041	1	LOC107984328	0.362105	0.718601	-0.851877	-0.851877	-0.851877	1.47493	fMLP	vehicle_vs_fMLP	21.7984	-1.77223	0.226743	-7.81602	5.4519e-15	4.52842e-13	12.3441
chr11	43830565	43831449	Interval_20041	1	LOC107984328	0.362105	0.718601	-0.851877	-0.851877	-0.851877	1.47493	combo	vehicle_vs_combo	38.735	-2.29828	0.250563	-9.17244	4.62448e-20	5.14257e-19	18.2888
chr2	70083231	70083978	Interval_61091	1	ASPRV1	0.695095	0.477435	-0.866514	-0.866514	-0.866514	1.42701	C5A	vehicle_vs_C5A	29.9807	-1.40294	0.203593	-6.89092	5.54343e-12	3.05629e-10	9.51481
chr2	70083231	70083978	Interval_61091	1	ASPRV1	0.695095	0.477435	-0.866514	-0.866514	-0.866514	1.42701	fMLP	vehicle_vs_fMLP	25.9814	-1.2809	0.200432	-6.39072	1.65111e-10	6.47719e-09	8.18861
chr2	70083231	70083978	Interval_61091	1	ASPRV1	0.695095	0.477435	-0.866514	-0.866514	-0.866514	1.42701	combo	vehicle_vs_combo	39.3682	-1.52762	0.191086	-7.99437	1.30241e-15	1.06086e-14	13.9743
chr4	87843880	87844341	Interval_87557	1	MEPE	1.51405	0.315752	-0.841606	-0.841606	-0.841606	0.695017	C5A	vehicle_vs_C5A	21.4898	-1.34845	0.195984	-6.88041	5.96794e-12	3.2785e-10	9.48432
chr4	87843880	87844341	Interval_87557	1	MEPE	1.51405	0.315752	-0.841606	-0.841606	-0.841606	0.695017	fMLP	vehicle_vs_fMLP	16.3177	-1.00276	0.206418	-4.85791	1.18631e-06	2.18905e-05	4.65974
chr4	87843880	87844341	Interval_87557	1	MEPE	1.51405	0.315752	-0.841606	-0.841606	-0.841606	0.695017	combo	vehicle_vs_combo	23.2979	-1.08209	0.206309	-5.24498	1.56302e-07	6.5052e-07	6.18674
chr8	60950945	60951472	Interval_117147	1	NASPP1	0.736117	1.7182	-0.613579	-0.613579	-0.613579	-0.613579	C5A	vehicle_vs_C5A	34.1127	-1.484	0.215712	-6.87953	6.00487e-12	3.29287e-10	9.48243
chr8	60950945	60951472	Interval_117147	1	NASPP1	0.736117	1.7182	-0.613579	-0.613579	-0.613579	-0.613579	fMLP	vehicle_vs_fMLP	32.7545	-1.60993	0.179108	-8.98861	2.50371e-19	4.14816e-17	16.3821
chr2	74845330	74845783	Interval_61355	1	HK2	0.819638	0.989542	-0.911526	-0.911526	-0.911526	0.925398	C5A	vehicle_vs_C5A	47.6098	-1.15684	0.168376	-6.87054	6.39597e-12	3.48854e-10	9.45736
chr2	74845330	74845783	Interval_61355	1	HK2	0.819638	0.989542	-0.911526	-0.911526	-0.911526	0.925398	fMLP	vehicle_vs_fMLP	42.087	-1.13483	0.158	-7.1825	6.8448e-13	4.11587e-11	10.3855
chr2	74845330	74845783	Interval_61355	1	HK2	0.819638	0.989542	-0.911526	-0.911526	-0.911526	0.925398	combo	vehicle_vs_combo	58.8721	-1.29505	0.192042	-6.74357	1.54539e-11	9.22317e-11	10.0351
chr2	233426572	233426975	Interval_68369	1	DGKD	2.04124	-0.408248	-0.408248	-0.408248	-0.408248	-0.408248	C5A	vehicle_vs_C5A	11.0153	-2.07178	0.301812	-6.86448	6.67336e-12	3.60763e-10	9.44278
chr7	99330582	99331142	Interval_112164	1	ARPC1A	1.77776	-0.601263	-0.601263	0.627293	-0.601263	-0.601263	C5A	vehicle_vs_C5A	23.1871	-1.38318	0.201554	-6.86259	6.76229e-12	3.64925e-10	9.4378
chr7	99330582	99331142	Interval_112164	1	ARPC1A	1.77776	-0.601263	-0.601263	0.627293	-0.601263	-0.601263	GMCSF	vehicle_vs_GMCSF	19.7054	-1.01919	0.216133	-4.71558	2.41019e-06	1.33724e-05	4.87379
[truncated: 13,171 more rows]

## Sheet: Table 6 - Concordance
Supplementary Table 6 - Concordance in pDARs/VANISH
[truncated: 5 more rows]
